# Supplementary material for: Learning meaningful representation of single-neuron morphology via large-scale pre-training
Source: Bioinformatics. 2024 Sep 4;40(Suppl 2):ii128–36. doi: 10.1093/bioinformatics/btae395 (PMC11373321; doi:10.1093/bioinformatics/btae395)
Supplement: btae395_Supplementary_Data [file btae395_supplementary_data.zip]

Archive with 6 entries (6 files):
- oup-authoring-template-doc.pdf
- oup-authoring-template.cls
- oup-authoring-template.pdf
- point-by-point-response.pdf
- reference.bib
- reference1.bib
