# Supplementary material for: Learning meaningful representation of single-neuron morphology via large-scale pre-training
Source: Bioinformatics. 2024 Sep 4;40(Suppl 2):ii128–36. doi: 10.1093/bioinformatics/btae395 (PMC11373321; doi:10.1093/bioinformatics/btae395)
Supplement: btae395_Supplementary_Data [file btae395_supplementary_data.zip › reference.bib]

@inproceedings{devlin-etal-2019-bert,
    title = "{BERT}: Pre-training of Deep Bidirectional Transformers for Language Understanding",
    author = "Devlin, Jacob  and
      Chang, Ming-Wei  and
      Lee, Kenton  and
      Toutanova, Kristina",
    booktitle = "Proceedings of the 2019 Conference of the North {A}merican Chapter of the Association for Computational Linguistics: Human Language Technologies, Volume 1 (Long and Short Papers)",
    month = jun,
    year = "2019",
    address = "Minneapolis, Minnesota",
    publisher = "Association for Computational Linguistics",
    url = "https://aclanthology.org/N19-1423",
    doi = "10.18653/v1/N19-1423",
    pages = "4171--4186",
    abstract = "We introduce a new language representation model called BERT, which stands for Bidirectional Encoder Representations from Transformers. Unlike recent language representation models (Peters et al., 2018a; Radford et al., 2018), BERT is designed to pre-train deep bidirectional representations from unlabeled text by jointly conditioning on both left and right context in all layers. As a result, the pre-trained BERT model can be fine-tuned with just one additional output layer to create state-of-the-art models for a wide range of tasks, such as question answering and language inference, without substantial task-specific architecture modifications. BERT is conceptually simple and empirically powerful. It obtains new state-of-the-art results on eleven natural language processing tasks, including pushing the GLUE score to 80.5 (7.7 point absolute improvement), MultiNLI accuracy to 86.7{\%} (4.6{\%} absolute improvement), SQuAD v1.1 question answering Test F1 to 93.2 (1.5 point absolute improvement) and SQuAD v2.0 Test F1 to 83.1 (5.1 point absolute improvement).",
}

@article{chen_treemoco_2022,
	title = {{TreeMoCo}: {Contrastive} {Neuron} {Morphology} {Representation} {Learning}},
	volume = {35},
	shorttitle = {{TreeMoCo}},
	url = {https://proceedings.neurips.cc/paper_files/paper/2022/hash/9f989633ffbd47a83caddacad0f0261f-Abstract-Conference.html},
	language = {en},
	urldate = {2023-10-15},
	journal = {Advances in Neural Information Processing Systems},
	author = {Chen, Hanbo and Yang, Jiawei and Iascone, Daniel and Liu, Lijuan and He, Lei and Peng, Hanchuan and Yao, Jianhua},
	month = dec,
	year = {2022},
	pages = {25060--25073},
	file = {Full Text PDF:/Users/fanyimin/Zotero/storage/ANTMWX9E/Chen et al. - 2022 - TreeMoCo Contrastive Neuron Morphology Representa.pdf:application/pdf},
}

@article{govek_cajal_2023,
	title = {{CAJAL} enables analysis and integration of single-cell morphological data using metric geometry},
	volume = {14},
	copyright = {2023 The Author(s)},
	issn = {2041-1723},
	url = {https://www.nature.com/articles/s41467-023-39424-2},
	doi = {10.1038/s41467-023-39424-2},
	abstract = {High-resolution imaging has revolutionized the study of single cells in their spatial context. However, summarizing the great diversity of complex cell shapes found in tissues and inferring associations with other single-cell data remains a challenge. Here, we present CAJAL, a general computational framework for the analysis and integration of single-cell morphological data. By building upon metric geometry, CAJAL infers cell morphology latent spaces where distances between points indicate the amount of physical deformation required to change the morphology of one cell into that of another. We show that cell morphology spaces facilitate the integration of single-cell morphological data across technologies and the inference of relations with other data, such as single-cell transcriptomic data. We demonstrate the utility of CAJAL with several morphological datasets of neurons and glia and identify genes associated with neuronal plasticity in C. elegans. Our approach provides an effective strategy for integrating cell morphology data into single-cell omics analyses.},
	language = {en},
	number = {1},
	urldate = {2023-10-15},
	journal = {Nature Communications},
	author = {Govek, Kiya W. and Nicodemus, Patrick and Lin, Yuxuan and Crawford, Jake and Saturnino, Artur B. and Cui, Hannah and Zoga, Kristi and Hart, Michael P. and Camara, Pablo G.},
	month = jun,
	year = {2023},
	note = {Number: 1
Publisher: Nature Publishing Group},
	keywords = {Cell biology, Computational science, Data mining, Software},
	pages = {3672},
	file = {Full Text PDF:/Users/fanyimin/Zotero/storage/YTLAQI4Y/Govek et al. - 2023 - CAJAL enables analysis and integration of single-c.pdf:application/pdf},
}


@inproceedings{laturnus_morphvae_2021,
	title = {{MorphVAE}: {Generating} {Neural} {Morphologies} from {3D}-{Walks} using a {Variational} {Autoencoder} with {Spherical} {Latent} {Space}},
	shorttitle = {{MorphVAE}},
	url = {https://proceedings.mlr.press/v139/laturnus21a.html},
	abstract = {For the past century, the anatomy of a neuron has been considered one of its defining features: The shape of a neuron’s dendrites and axon fundamentally determines what other neurons it can connect to. These neurites have been described using mathematical tools e.g. in the context of cell type classification, but generative models of these structures have only rarely been proposed and are often computationally inefficient. Here we propose MorphVAE, a sequence-to-sequence variational autoencoder with spherical latent space as a generative model for neural morphologies. The model operates on walks within the tree structure of a neuron and can incorporate expert annotations on a subset of the data using semi-supervised learning. We develop our model on artificially generated toy data and evaluate its performance on dendrites of excitatory cells and axons of inhibitory cells of mouse motor cortex (M1) and dendrites of retinal ganglion cells. We show that the learned latent feature space allows for better cell type discrimination than other commonly used features. By sampling new walks from the latent space we can easily construct new morphologies with a specified degree of similarity to their reference neuron, providing an efficient generative model for neural morphologies.},
	language = {en},
	urldate = {2023-10-15},
	booktitle = {Proceedings of the 38th {International} {Conference} on {Machine} {Learning}},
	publisher = {PMLR},
	author = {Laturnus, Sophie C. and Berens, Philipp},
	month = jul,
	year = {2021},
	note = {ISSN: 2640-3498},
	pages = {6021--6031},
	file = {Full Text PDF:/Users/fanyimin/Zotero/storage/EL3JMP7W/Laturnus and Berens - 2021 - MorphVAE Generating Neural Morphologies from 3D-W.pdf:application/pdf},
}


@article{schubert_learning_2019,
	title = {Learning cellular morphology with neural networks},
	volume = {10},
	copyright = {2019 The Author(s)},
	issn = {2041-1723},
	url = {https://www.nature.com/articles/s41467-019-10836-3},
	doi = {10.1038/s41467-019-10836-3},
	abstract = {Reconstruction and annotation of volume electron microscopy data sets of brain tissue is challenging but can reveal invaluable information about neuronal circuits. Significant progress has recently been made in automated neuron reconstruction as well as automated detection of synapses. However, methods for automating the morphological analysis of nanometer-resolution reconstructions are less established, despite the diversity of possible applications. Here, we introduce cellular morphology neural networks (CMNs), based on multi-view projections sampled from automatically reconstructed cellular fragments of arbitrary size and shape. Using unsupervised training, we infer morphology embeddings (Neuron2vec) of neuron reconstructions and train CMNs to identify glia cells in a supervised classification paradigm, which are then used to resolve neuron reconstruction errors. Finally, we demonstrate that CMNs can be used to identify subcellular compartments and the cell types of neuron reconstructions.},
	language = {en},
	number = {1},
	urldate = {2023-10-15},
	journal = {Nature Communications},
	author = {Schubert, Philipp J. and Dorkenwald, Sven and Januszewski, Michał and Jain, Viren and Kornfeld, Joergen},
	month = jun,
	year = {2019},
	note = {Number: 1
Publisher: Nature Publishing Group},
	keywords = {Computational biology and bioinformatics, Neuroscience},
	pages = {2736},
	file = {Full Text PDF:/Users/fanyimin/Zotero/storage/AAVQUUML/Schubert et al. - 2019 - Learning cellular morphology with neural networks.pdf:application/pdf},
}

@misc{noauthor_graph_nodate,
	title = {Graph {Representation} {Learning} for {Large}-{Scale} {Neuronal} {Morphological} {Analysis} {\textbar} {IEEE} {Journals} \& {Magazine} {\textbar} {IEEE} {Xplore}},
	url = {https://ieeexplore.ieee.org/document/9895206},
	urldate = {2023-10-15},
	file = {Graph Representation Learning for Large-Scale Neuronal Morphological Analysis | IEEE Journals & Magazine | IEEE Xplore:/Users/fanyimin/Zotero/storage/GSZXI73E/9895206.html:text/html},
}

@misc{zhu_morphognn_2022,
	title = {{MorphoGNN}: {Morphological} {Embedding} for {Single} {Neuron} with {Graph} {Neural} {Networks}},
	copyright = {© 2022, Posted by Cold Spring Harbor Laboratory. This pre-print is available under a Creative Commons License (Attribution-NonCommercial 4.0 International), CC BY-NC 4.0, as described at http://creativecommons.org/licenses/by-nc/4.0/},
	shorttitle = {{MorphoGNN}},
	url = {https://www.biorxiv.org/content/10.1101/2022.05.09.491257v1},
	doi = {10.1101/2022.05.09.491257},
	abstract = {With the development of optical imaging systems, neuroscientists can now obtain large datasets of morphological structure at a single neuron scale positioned across the whole mouse brain. However, the enormous amount of morphological data challenges the classic approach of neuron classification, indexing and other analysis tasks. In this paper, we propose MorphoGNN, a single neuron morphological embedding based on the graph neural networks (GNN). This method learns the spatial structure information between the nodes of reconstructed neuron fibers by its nearest neighbors on each layer and captures the lower-dimensional representation of a single neuron through an end-to-end model. This model is composed of densely connected edge convolution (EdgeConv) layers and a double pooling operator, regularized with joint cross-entropy loss and triplet loss. An increasing population of the neighbor nodes meets the need of learning more information with features expanding at the deep layer. We tested the proposed embeddings on the neuron classification and retrieval tasks. Our method achieves competitive performance both on the general point cloud dataset and the neuron morphology dataset.},
	language = {en},
	urldate = {2023-10-15},
	publisher = {bioRxiv},
	author = {Zhu, Tianfang and Yao, Gang and Hu, Dongli and Xie, Chuangchuang and Gong, Hui and Li, Anan},
	month = may,
	year = {2022},
	note = {Pages: 2022.05.09.491257
Section: New Results},
	file = {Full Text PDF:/Users/fanyimin/Zotero/storage/YJ6WM3ZT/Zhu et al. - 2022 - MorphoGNN Morphological Embedding for Single Neur.pdf:application/pdf},
}

@misc{zhu_morphognn_2022-1,
	title = {{MorphoGNN}: {Morphological} {Embedding} for {Single} {Neuron} with {Graph} {Neural} {Networks}},
	copyright = {© 2022, Posted by Cold Spring Harbor Laboratory. This pre-print is available under a Creative Commons License (Attribution-NonCommercial 4.0 International), CC BY-NC 4.0, as described at http://creativecommons.org/licenses/by-nc/4.0/},
	shorttitle = {{MorphoGNN}},
	url = {https://www.biorxiv.org/content/10.1101/2022.05.09.491257v1},
	doi = {10.1101/2022.05.09.491257},
	abstract = {With the development of optical imaging systems, neuroscientists can now obtain large datasets of morphological structure at a single neuron scale positioned across the whole mouse brain. However, the enormous amount of morphological data challenges the classic approach of neuron classification, indexing and other analysis tasks. In this paper, we propose MorphoGNN, a single neuron morphological embedding based on the graph neural networks (GNN). This method learns the spatial structure information between the nodes of reconstructed neuron fibers by its nearest neighbors on each layer and captures the lower-dimensional representation of a single neuron through an end-to-end model. This model is composed of densely connected edge convolution (EdgeConv) layers and a double pooling operator, regularized with joint cross-entropy loss and triplet loss. An increasing population of the neighbor nodes meets the need of learning more information with features expanding at the deep layer. We tested the proposed embeddings on the neuron classification and retrieval tasks. Our method achieves competitive performance both on the general point cloud dataset and the neuron morphology dataset.},
	language = {en},
	urldate = {2023-10-15},
	publisher = {bioRxiv},
	author = {Zhu, Tianfang and Yao, Gang and Hu, Dongli and Xie, Chuangchuang and Gong, Hui and Li, Anan},
	month = may,
	year = {2022},
	note = {Pages: 2022.05.09.491257
Section: New Results},
	file = {Full Text PDF:/Users/fanyimin/Zotero/storage/DNMUNEXF/Zhu et al. - 2022 - MorphoGNN Morphological Embedding for Single Neur.pdf:application/pdf},
}

@article{weis_self-supervised_2023,
	title = {Self-{Supervised} {Graph} {Representation} {Learning} for {Neuronal} {Morphologies}},
	issn = {2835-8856},
	url = {https://openreview.net/forum?id=ThhMzfrd6r},
	abstract = {Unsupervised graph representation learning has recently gained interest in several application domains such as neuroscience, where modeling the diverse morphology of cell types in the brain is one of the key challenges. It is currently unknown how many excitatory cortical cell types exist and what their defining morphological features are. Here we present GraphDINO, a purely data-driven approach to learn low-dimensional representations of 3D neuronal morphologies from unlabeled large-scale datasets. GraphDINO is a novel transformer-based representation learning method for spatially-embedded graphs. To enable self-supervised learning on transformers, we (1) developed data augmentation strategies for spatially-embedded graphs, (2) adapted the positional encoding and (3) introduced a novel attention mechanism, AC-Attention, which combines attention-based global interaction between nodes and classic graph convolutional processing. We show, in two different species and across multiple brain areas, that this method yields morphological cell type clusterings that are on par with manual feature-based classification by experts, but without using prior knowledge about the structural features of neurons. Moreover, it outperforms previous approaches on quantitative benchmarks predicting expert labels. Our method could potentially enable data-driven discovery of novel morphological features and cell types in large-scale datasets. It is applicable beyond neuroscience in settings where samples in a dataset are graphs and graph-level embeddings are desired.},
	language = {en},
	urldate = {2023-10-15},
	journal = {Transactions on Machine Learning Research},
	author = {Weis, Marissa A. and Pede, Laura and Lüddecke, Timo and Ecker, Alexander S.},
	month = mar,
	year = {2023},
	file = {Full Text PDF:/Users/fanyimin/Zotero/storage/9N8RLKCB/Weis et al. - 2023 - Self-Supervised Graph Representation Learning for .pdf:application/pdf},
}

@misc{zhou_graph_2021,
	title = {Graph {Neural} {Networks}: {A} {Review} of {Methods} and {Applications}},
	shorttitle = {Graph {Neural} {Networks}},
	url = {http://arxiv.org/abs/1812.08434},
	abstract = {Lots of learning tasks require dealing with graph data which contains rich relation information among elements. Modeling physics systems, learning molecular fingerprints, predicting protein interface, and classifying diseases demand a model to learn from graph inputs. In other domains such as learning from non-structural data like texts and images, reasoning on extracted structures (like the dependency trees of sentences and the scene graphs of images) is an important research topic which also needs graph reasoning models. Graph neural networks (GNNs) are neural models that capture the dependence of graphs via message passing between the nodes of graphs. In recent years, variants of GNNs such as graph convolutional network (GCN), graph attention network (GAT), graph recurrent network (GRN) have demonstrated ground-breaking performances on many deep learning tasks. In this survey, we propose a general design pipeline for GNN models and discuss the variants of each component, systematically categorize the applications, and propose four open problems for future research.},
	urldate = {2023-10-15},
	publisher = {arXiv},
	author = {Zhou, Jie and Cui, Ganqu and Hu, Shengding and Zhang, Zhengyan and Yang, Cheng and Liu, Zhiyuan and Wang, Lifeng and Li, Changcheng and Sun, Maosong},
	month = oct,
	year = {2021},
	note = {arXiv:1812.08434 [cs, stat]},
	keywords = {Computer Science - Artificial Intelligence, Computer Science - Machine Learning, Statistics - Machine Learning},
	annote = {Comment: Published at AI Open 2021},
	file = {arXiv.org Snapshot:/Users/fanyimin/Zotero/storage/XPTG9DLQ/1812.html:text/html},
}
@article{Chawla_2002,
	doi = {10.1613/jair.953},
  
	url = {https://doi.org/10.1613%2Fjair.953},
  
	year = 2002,
	month = {jun},
  
	publisher = {{AI} Access Foundation},
  
	volume = {16},
  
	pages = {321--357},
  
	author = {N. V. Chawla and K. W. Bowyer and L. O. Hall and W. P. Kegelmeyer},
  
	title = {{SMOTE}: Synthetic Minority Over-sampling Technique},
  
	journal = {Journal of Artificial Intelligence Research}
}
@misc{dwivedi_benchmarking_2022,
	title = {Benchmarking {Graph} {Neural} {Networks}},
	url = {http://arxiv.org/abs/2003.00982},
	doi = {10.48550/arXiv.2003.00982},
	abstract = {In the last few years, graph neural networks (GNNs) have become the standard toolkit for analyzing and learning from data on graphs. This emerging field has witnessed an extensive growth of promising techniques that have been applied with success to computer science, mathematics, biology, physics and chemistry. But for any successful field to become mainstream and reliable, benchmarks must be developed to quantify progress. This led us in March 2020 to release a benchmark framework that i) comprises of a diverse collection of mathematical and real-world graphs, ii) enables fair model comparison with the same parameter budget to identify key architectures, iii) has an open-source, easy-to-use and reproducible code infrastructure, and iv) is flexible for researchers to experiment with new theoretical ideas. As of December 2022, the GitHub repository has reached 2,000 stars and 380 forks, which demonstrates the utility of the proposed open-source framework through the wide usage by the GNN community. In this paper, we present an updated version of our benchmark with a concise presentation of the aforementioned framework characteristics, an additional medium-sized molecular dataset AQSOL, similar to the popular ZINC, but with a real-world measured chemical target, and discuss how this framework can be leveraged to explore new GNN designs and insights. As a proof of value of our benchmark, we study the case of graph positional encoding (PE) in GNNs, which was introduced with this benchmark and has since spurred interest of exploring more powerful PE for Transformers and GNNs in a robust experimental setting.},
	urldate = {2023-10-15},
	publisher = {arXiv},
	author = {Dwivedi, Vijay Prakash and Joshi, Chaitanya K. and Luu, Anh Tuan and Laurent, Thomas and Bengio, Yoshua and Bresson, Xavier},
	month = dec,
	year = {2022},
	note = {arXiv:2003.00982 [cs, stat]},
	keywords = {Computer Science - Machine Learning, Statistics - Machine Learning},
	annote = {Comment: Benchmarking framework on GitHub at https://github.com/graphdeeplearning/benchmarking-gnns},
}
@book{y1911histology,
  title={Histology of the human nervous system and vertebrates: Cerebellum, midbrain, retina, optic layer, stri{\'e} body, general \& regional \& regional body, great friendly},
  author={y Cajal, Santiago Ram{\'o}n},
  volume={2},
  year={1911},
  publisher={A. Maloine}
}
@article{bardy2016predicting,
  title={Predicting the functional states of human iPSC-derived neurons with single-cell RNA-seq and electrophysiology},
  author={Bardy, Cedric and Van Den Hurk, Mark and Kakaradov, Boyko and Erwin, JA and Jaeger, BN and Hernandez, Ruben V and Eames, Tameji and Paucar, AA and Gorris, Mark and Marchand, Cynthia and others},
  journal={Molecular psychiatry},
  volume={21},
  number={11},
  pages={1573--1588},
  year={2016},
  publisher={Nature Publishing Group}
}
@article{cadwell2016electrophysiological,
  title={Electrophysiological, transcriptomic and morphologic profiling of single neurons using Patch-seq},
  author={Cadwell, Cathryn R and Palasantza, Athanasia and Jiang, Xiaolong and Berens, Philipp and Deng, Qiaolin and Yilmaz, Marlene and Reimer, Jacob and Shen, Shan and Bethge, Matthias and Tolias, Kimberley F and others},
  journal={Nature biotechnology},
  volume={34},
  number={2},
  pages={199--203},
  year={2016},
  publisher={Nature Publishing Group US New York}
}
@misc{oquab2023dinov2,
      title={DINOv2: Learning Robust Visual Features without Supervision}, 
      author={Maxime Oquab and Timothée Darcet and Théo Moutakanni and Huy Vo and Marc Szafraniec and Vasil Khalidov and Pierre Fernandez and Daniel Haziza and Francisco Massa and Alaaeldin El-Nouby and Mahmoud Assran and Nicolas Ballas and Wojciech Galuba and Russell Howes and Po-Yao Huang and Shang-Wen Li and Ishan Misra and Michael Rabbat and Vasu Sharma and Gabriel Synnaeve and Hu Xu and Hervé Jegou and Julien Mairal and Patrick Labatut and Armand Joulin and Piotr Bojanowski},
      year={2023},
      eprint={2304.07193},
      archivePrefix={arXiv},
      primaryClass={cs.CV}
}
@article{scala2021phenotypic,
  title={Phenotypic variation of transcriptomic cell types in mouse motor cortex},
  author={Scala, Federico and Kobak, Dmitry and Bernabucci, Matteo and Bernaerts, Yves and Cadwell, Cathryn Ren{\'e} and Castro, Jesus Ramon and Hartmanis, Leonard and Jiang, Xiaolong and Laturnus, Sophie and Miranda, Elanine and others},
  journal={Nature},
  volume={598},
  number={7879},
  pages={144--150},
  year={2021},
  publisher={Nature Publishing Group}
}
@article{ramaswamy2015neocortical,
  title={The neocortical microcircuit collaboration portal: a resource for rat somatosensory cortex},
  author={Ramaswamy, Srikanth and Courcol, Jean-Denis and Abdellah, Marwan and Adaszewski, Stanislaw R and Antille, Nicolas and Arsever, Selim and Atenekeng, Guy and Bilgili, Ahmet and Brukau, Yury and Chalimourda, Athanassia and others},
  journal={Frontiers in neural circuits},
  volume={9},
  pages={44},
  year={2015},
  publisher={Frontiers Media SA}
}
@article{gouwens2019classification,
  title={Classification of electrophysiological and morphological neuron types in the mouse visual cortex},
  author={Gouwens, Nathan W and Sorensen, Staci A and Berg, Jim and Lee, Changkyu and Jarsky, Tim and Ting, Jonathan and Sunkin, Susan M and Feng, David and Anastassiou, Costas A and Barkan, Eliza and others},
  journal={Nature neuroscience},
  volume={22},
  number={7},
  pages={1182--1195},
  year={2019},
  publisher={Nature Publishing Group US New York}
}
@article{peng2021morphological,
  title={Morphological diversity of single neurons in molecularly defined cell types},
  author={Peng, Hanchuan and Xie, Peng and Liu, Lijuan and Kuang, Xiuli and Wang, Yimin and Qu, Lei and Gong, Hui and Jiang, Shengdian and Li, Anan and Ruan, Zongcai and others},
  journal={Nature},
  volume={598},
  number={7879},
  pages={174--181},
  year={2021},
  publisher={Nature Publishing Group UK London}
}
@inproceedings{he2020momentum,
  title={Momentum contrast for unsupervised visual representation learning},
  author={He, Kaiming and Fan, Haoqi and Wu, Yuxin and Xie, Saining and Girshick, Ross},
  booktitle={Proceedings of the IEEE/CVF conference on computer vision and pattern recognition},
  pages={9729--9738},
  year={2020}
}
@misc{oquab2023dinov2,
      title={DINOv2: Learning Robust Visual Features without Supervision}, 
      author={Maxime Oquab and Timothée Darcet and Théo Moutakanni and Huy Vo and Marc Szafraniec and Vasil Khalidov and Pierre Fernandez and Daniel Haziza and Francisco Massa and Alaaeldin El-Nouby and Mahmoud Assran and Nicolas Ballas and Wojciech Galuba and Russell Howes and Po-Yao Huang and Shang-Wen Li and Ishan Misra and Michael Rabbat and Vasu Sharma and Gabriel Synnaeve and Hu Xu and Hervé Jegou and Julien Mairal and Patrick Labatut and Armand Joulin and Piotr Bojanowski},
      year={2023},
      eprint={2304.07193},
      archivePrefix={arXiv},
      primaryClass={cs.CV}
}
@misc{he2020momentum,
      title={Momentum Contrast for Unsupervised Visual Representation Learning}, 
      author={Kaiming He and Haoqi Fan and Yuxin Wu and Saining Xie and Ross Girshick},
      year={2020},
      eprint={1911.05722},
      archivePrefix={arXiv},
      primaryClass={cs.CV}
}
@inproceedings{caron_emerging_2021,
	address = {Montreal, QC, Canada},
	title = {Emerging {Properties} in {Self}-{Supervised} {Vision} {Transformers}},
	isbn = {978-1-66542-812-5},
	url = {https://ieeexplore.ieee.org/document/9709990/},
	doi = {10.1109/ICCV48922.2021.00951},
	language = {en},
	urldate = {2023-10-16},
	booktitle = {2021 {IEEE}/{CVF} {International} {Conference} on {Computer} {Vision} ({ICCV})},
	publisher = {IEEE},
	author = {Caron, Mathilde and Touvron, Hugo and Misra, Ishan and Jegou, Herve and Mairal, Julien and Bojanowski, Piotr and Joulin, Armand},
	month = oct,
	year = {2021},
	pages = {9630--9640},
	file = {Caron et al. - 2021 - Emerging Properties in Self-Supervised Vision Tran.pdf:/Users/fanyimin/Zotero/storage/MHCX8UWR/Caron et al. - 2021 - Emerging Properties in Self-Supervised Vision Tran.pdf:application/pdf},
}

@article{zhou_ibot_2022,
	title = {{IBOT} : {IMAGE} {BERT} {PRE}-{TRAINING} {WITH} {ONLINE} {TOKENIZER}},
	abstract = {The success of language Transformers is primarily attributed to the pretext task of masked language modeling (MLM) (Devlin et al., 2019), where texts are ﬁrst tokenized into semantically meaningful pieces. In this work, we study masked image modeling (MIM) and indicate the advantages and challenges of using a semantically meaningful visual tokenizer. We present a self-supervised framework iBOT that can perform masked prediction with an online tokenizer. Speciﬁcally, we perform self-distillation on masked patch tokens and take the teacher network as the online tokenizer, along with self-distillation on the class token to acquire visual semantics. The online tokenizer is jointly learnable with the MIM objective and dispenses with a multi-stage training pipeline where the tokenizer needs to be pretrained beforehand. We show the prominence of iBOT by achieving an 82.3\% linear probing accuracy and an 87.8\% ﬁne-tuning accuracy evaluated on ImageNet1K. Beyond the state-of-the-art image classiﬁcation results, we underline emerging local semantic patterns, which helps the models to obtain strong robustness against common corruptions and achieve leading results on dense downstream tasks, e.g., object detection, instance segmentation, and semantic segmentation. The code and models are publicly available at https://github.com/bytedance/ibot.},
	language = {en},
	author = {Zhou, Jinghao and Wei, Chen and Wang, Huiyu and Shen, Wei and Xie, Cihang and Yuille, Alan and Kong, Tao},
	year = {2022},
	file = {Zhou et al. - 2022 - IBOT  IMAGE BERT PRE-TRAINING WITH ONLINE TOKENIZ.pdf:/Users/fanyimin/Zotero/storage/CRK6UY9A/Zhou et al. - 2022 - IBOT  IMAGE BERT PRE-TRAINING WITH ONLINE TOKENIZ.pdf:application/pdf},
}
@misc{sablayrolles2019spreading,
      title={Spreading vectors for similarity search}, 
      author={Alexandre Sablayrolles and Matthijs Douze and Cordelia Schmid and Hervé Jégou},
      year={2019},
      eprint={1806.03198},
      archivePrefix={arXiv},
      primaryClass={stat.ML}
}
@misc{hou2022graphmae,
      title={GraphMAE: Self-Supervised Masked Graph Autoencoders}, 
      author={Zhenyu Hou and Xiao Liu and Yukuo Cen and Yuxiao Dong and Hongxia Yang and Chunjie Wang and Jie Tang},
      year={2022},
      eprint={2205.10803},
      archivePrefix={arXiv},
      primaryClass={cs.LG}
}
@inproceedings{NEURIPS2020_70feb62b,
 author = {Caron, Mathilde and Misra, Ishan and Mairal, Julien and Goyal, Priya and Bojanowski, Piotr and Joulin, Armand},
 booktitle = {Advances in Neural Information Processing Systems},
 editor = {H. Larochelle and M. Ranzato and R. Hadsell and M.F. Balcan and H. Lin},
 pages = {9912--9924},
 publisher = {Curran Associates, Inc.},
 title = {Unsupervised Learning of Visual Features by Contrasting Cluster Assignments},
 url = {https://proceedings.neurips.cc/paper_files/paper/2020/file/70feb62b69f16e0238f741fab228fec2-Paper.pdf},
 volume = {33},
 year = {2020}
}
@article{petilla2008petilla,
  title={Petilla terminology: nomenclature of features of GABAergic interneurons of the cerebral cortex},
  journal={Nature Reviews Neuroscience},
  volume={9},
  number={7},
  pages={557--568},
  year={2008},
  publisher={Nature Publishing Group UK London}
}
@article{defelipe2013new,
  title={New insights into the classification and nomenclature of cortical GABAergic interneurons},
  author={DeFelipe, Javier and L{\'o}pez-Cruz, Pedro L and Benavides-Piccione, Ruth and Bielza, Concha and Larra{\~n}aga, Pedro and Anderson, Stewart and Burkhalter, Andreas and Cauli, Bruno and Fair{\'e}n, Alfonso and Feldmeyer, Dirk and others},
  journal={Nature Reviews Neuroscience},
  volume={14},
  number={3},
  pages={202--216},
  year={2013},
  publisher={Nature Publishing Group UK London}
}
@article{uylings2002measures,
  title={Measures for quantifying dendritic arborizations},
  author={Uylings, Harry BM and Van Pelt, Jaap},
  journal={Network: Computation in Neural Systems},
  volume={13},
  number={3},
  pages={397},
  year={2002},
  publisher={IOP Publishing}
}
@article{scorcioni2008measure,
  title={L-Measure: a web-accessible tool for the analysis, comparison and search of digital reconstructions of neuronal morphologies},
  author={Scorcioni, Ruggero and Polavaram, Sridevi and Ascoli, Giorgio A},
  journal={Nature protocols},
  volume={3},
  number={5},
  pages={866--876},
  year={2008},
  publisher={Nature Publishing Group UK London}
}
@article{polavaram2014statistical,
  title={Statistical analysis and data mining of digital reconstructions of dendritic morphologies},
  author={Polavaram, Sridevi and Gillette, Todd A and Parekh, Ruchi and Ascoli, Giorgio A},
  journal={Frontiers in neuroanatomy},
  volume={8},
  pages={138},
  year={2014},
  publisher={Frontiers Media SA}
}

@article{udvary_impact_2022,
	title = {The impact of neuron morphology on cortical network architecture},
	volume = {39},
	issn = {2211-1247},
	url = {https://www.sciencedirect.com/science/article/pii/S2211124722004296},
	doi = {https://doi.org/10.1016/j.celrep.2022.110677},
	abstract = {Summary The neurons in the cerebral cortex are not randomly interconnected. This specificity in wiring can result from synapse formation mechanisms that connect neurons, depending on their electrical activity and genetically defined identity. Here, we report that the morphological properties of the neurons provide an additional prominent source by which wiring specificity emerges in cortical networks. This morphologically determined wiring specificity reflects similarities between the neurons’ axo-dendritic projections patterns, the packing density, and the cellular diversity of the neuropil. The higher these three factors are, the more recurrent is the topology of the network. Conversely, the lower these factors are, the more feedforward is the network’s topology. These principles predict the empirically observed occurrences of clusters of synapses, cell type-specific connectivity patterns, and nonrandom network motifs. Thus, we demonstrate that wiring specificity emerges in the cerebral cortex at subcellular, cellular, and network scales from the specific morphological properties of its neuronal constituents.},
	number = {2},
	journal = {Cell Reports},
	author = {Udvary, Daniel and Harth, Philipp and Macke, Jakob H. and Hege, Hans-Christian and Kock, Christiaan P. J. de and Sakmann, Bert and Oberlaender, Marcel},
	year = {2022},
	keywords = {barrel cortex, cluster of synapses, connectome, network topology, neuron morphology},
	pages = {110677},
}

@article{zang_neuronal_2023,
	title = {Neuronal morphology enhances robustness to perturbations of channel densities},
	volume = {120},
	url = {https://www.pnas.org/doi/10.1073/pnas.2219049120},
	doi = {10.1073/pnas.2219049120},
	abstract = {Biological neurons show significant cell-to-cell variability but have the striking ability to maintain their key firing properties in the face of unpredictable perturbations and stochastic noise. Using a population of multi-compartment models consisting of soma, neurites, and axon for the lateral pyloric neuron in the crab stomatogastric ganglion, we explore how rebound bursting is preserved when the 14 channel conductances in each model are all randomly varied. The coupling between the axon and other compartments is critical for the ability of the axon to spike during bursts and consequently determines the set of successful solutions. When the coupling deviates from a biologically realistic range, the neuronal tolerance of conductance variations is lessened. Thus, the gross morphological features of these neurons enhance their robustness to perturbations of channel densities and expand the space of individual variability that can maintain a desired output pattern.},
	number = {8},
	urldate = {2023-10-20},
	journal = {Proceedings of the National Academy of Sciences},
	author = {Zang, Yunliang and Marder, Eve},
	month = feb,
	year = {2023},
	note = {Publisher: Proceedings of the National Academy of Sciences},
	pages = {e2219049120},
	file = {Full Text PDF:/Users/fanyimin/Zotero/storage/W3SB5JGL/Zang and Marder - 2023 - Neuronal morphology enhances robustness to perturb.pdf:application/pdf},
}

@article{chklovskii_synaptic_2004,
	title = {Synaptic {Connectivity} and {Neuronal} {Morphology}: {Two} {Sides} of the {Same} {Coin}},
	volume = {43},
	issn = {0896-6273},
	shorttitle = {Synaptic {Connectivity} and {Neuronal} {Morphology}},
	url = {https://www.cell.com/neuron/abstract/S0896-6273(04)00498-2},
	doi = {10.1016/j.neuron.2004.08.012},
	language = {English},
	number = {5},
	urldate = {2023-10-20},
	journal = {Neuron},
	author = {Chklovskii, Dmitri B.},
	month = sep,
	year = {2004},
	pmid = {15339643},
	note = {Publisher: Elsevier},
	pages = {609--617},
	file = {Full Text PDF:/Users/fanyimin/Zotero/storage/IEWSDKVJ/Chklovskii - 2004 - Synaptic Connectivity and Neuronal Morphology Two.pdf:application/pdf},
}
@article{billeci2013neuronmorphological,
  title={NEuronMOrphological analysis tool: open-source software for quantitative morphometrics},
  author={Billeci, Lucia and Magliaro, Chiara and Pioggia, Giovanni and Ahluwalia, Arti},
  journal={Frontiers in neuroinformatics},
  volume={7},
  pages={2},
  year={2013},
  publisher={Frontiers Media SA}
}
@article{wu2004high,
  title={High-throughput morphometric analysis of individual neurons},
  author={Wu, Chi-Cheng and Reilly, John F and Young, Warren G and Morrison, John H and Bloom, Floyd E},
  journal={Cerebral Cortex},
  volume={14},
  number={5},
  pages={543--554},
  year={2004},
  publisher={Oxford University Press}
}
@article{roohani2023predicting,
  title={Predicting transcriptional outcomes of novel multigene perturbations with gears},
  author={Roohani, Yusuf and Huang, Kexin and Leskovec, Jure},
  journal={Nature Biotechnology},
  pages={1--9},
  year={2023},
  publisher={Nature Publishing Group US New York}
}
@article{lotfollahi2019scgen,
  title={scGen predicts single-cell perturbation responses},
  author={Lotfollahi, Mohammad and Wolf, F Alexander and Theis, Fabian J},
  journal={Nature methods},
  volume={16},
  number={8},
  pages={715--721},
  year={2019},
  publisher={Nature Publishing Group US New York}
}
@article{bray2017dataset,
  title={A dataset of images and morphological profiles of 30 000 small-molecule treatments using the Cell Painting assay},
  author={Bray, Mark-Anthony and Gustafsdottir, Sigrun M and Rohban, Mohammad H and Singh, Shantanu and Ljosa, Vebjorn and Sokolnicki, Katherine L and Bittker, Joshua A and Bodycombe, Nicole E and Dan{\v{c}}{\'\i}k, Vlado and Hasaka, Thomas P and others},
  journal={Gigascience},
  volume={6},
  number={12},
  pages={giw014},
  year={2017},
  publisher={Oxford University Press}
}
@article{zheng2022cross,
  title={Cross-modal Graph Contrastive Learning with Cellular Images},
  author={Zheng, Shuangjia and Rao, Jiahua and Zhang, Jixian and Cohen, Ethan and Li, Chengtao and Yang, Yuedong},
  journal={bioRxiv},
  pages={2022--06},
  year={2022},
  publisher={Cold Spring Harbor Laboratory}
}
@article{cadwell2016electrophysiological,
  title={Electrophysiological, transcriptomic and morphologic profiling of single neurons using Patch-seq},
  author={Cadwell, Cathryn R and Palasantza, Athanasia and Jiang, Xiaolong and Berens, Philipp and Deng, Qiaolin and Yilmaz, Marlene and Reimer, Jacob and Shen, Shan and Bethge, Matthias and Tolias, Kimberley F and others},
  journal={Nature biotechnology},
  volume={34},
  number={2},
  pages={199--203},
  year={2016},
  publisher={Nature Publishing Group US New York}
}
@article{scala2021phenotypic,
  title={Phenotypic variation of transcriptomic cell types in mouse motor cortex},
  author={Scala, Federico and Kobak, Dmitry and Bernabucci, Matteo and Bernaerts, Yves and Cadwell, Cathryn Ren{\'e} and Castro, Jesus Ramon and Hartmanis, Leonard and Jiang, Xiaolong and Laturnus, Sophie and Miranda, Elanine and others},
  journal={Nature},
  volume={598},
  number={7879},
  pages={144--150},
  year={2021},
  publisher={Nature Publishing Group}
}
@article{lopez2018deep,
  title={Deep generative modeling for single-cell transcriptomics},
  author={Lopez, Romain and Regier, Jeffrey and Cole, Michael B and Jordan, Michael I and Yosef, Nir},
  journal={Nature methods},
  volume={15},
  number={12},
  pages={1053--1058},
  year={2018},
  publisher={Nature Publishing Group US New York}
}
@article{anderson2016prolonged,
  title={Prolonged corticosterone exposure induces dendritic spine remodeling and attrition in the rat medial prefrontal cortex},
  author={Anderson, Rachel M and Glanz, Ryan M and Johnson, Shane B and Miller, Mary M and Romig-Martin, Sara A and Radley, Jason J},
  journal={Journal of Comparative Neurology},
  volume={524},
  number={18},
  pages={3729--3746},
  year={2016},
  publisher={Wiley Online Library}
}
@article{warling2021putative,
  title={Putative dendritic correlates of chronic traumatic encephalopathy: a preliminary quantitative Golgi exploration},
  author={Warling, Allysa and Uchida, Riri and Shin, Hyunsoo and Dodelson, Coby and Garcia, Madeleine E and Shea-Shumsky, N Beckett and Svirsky, Sarah and Pothast, Morgan and Kelley, Hunter and Schumann, Cynthia M and others},
  journal={Journal of comparative neurology},
  volume={529},
  number={7},
  pages={1308--1326},
  year={2021},
  publisher={Wiley Online Library}
}
@article{piirainen2021microglia,
  title={Microglia contribute to social behavioral adaptation to chronic stress},
  author={Piirainen, Sami and Chithanathan, Keerthana and Bisht, Kanchan and Piirsalu, Maria and Savage, Julie Conner and Tremblay, Marie-Eve and Tian, Li},
  journal={Glia},
  volume={69},
  number={10},
  pages={2459--2473},
  year={2021},
  publisher={Wiley Online Library}
}
@article{lynch2018progressively,
  title={Progressively disrupted somatodendritic morphology in dopamine neurons in a mouse Parkinson's model},
  author={Lynch, William B and Tschumi, Christopher W and Sharpe, Amanda L and Branch, Sarah Y and Chen, Cang and Ge, Guo and Li, Senlin and Beckstead, Michael J},
  journal={Movement Disorders},
  volume={33},
  number={12},
  pages={1928--1937},
  year={2018},
  publisher={Wiley Online Library}
}
@article{papageorgiou2015widespread,
  title={Widespread activation of microglial cells in the hippocampus of chronic epileptic rats correlates only partially with neurodegeneration},
  author={Papageorgiou, Ismini E and Fetani, Andriani F and Lewen, Andrea and Heinemann, Uwe and Kann, Oliver},
  journal={Brain Structure and Function},
  volume={220},
  pages={2423--2439},
  year={2015},
  publisher={Springer}
}
@article{denizet2017sensory,
  title={Sensory deprivation increases phagocytosis of adult-born neurons by activated microglia in the olfactory bulb},
  author={Denizet, Marie and Cotter, Laurent and Lledo, Pierre-Marie and Lazarini, Fran{\c{c}}oise},
  journal={Brain, Behavior, and Immunity},
  volume={60},
  pages={38--43},
  year={2017},
  publisher={Elsevier}
}
@article{huebschman2022role,
  title={The role of the dorsal striatum in a mouse model for fragile X syndrome: behavioral and dendritic spine assessment},
  author={Huebschman, Jessica L and Monterrey, Carolina A and Foster, Dorothy M and Omoregie, Chris C and Cakir, Alp E and Sevilla-Gutierrez, Adrian and Chow, Elsbeth C and Essoh, Amanda and Guo, Yuhong and Smith, Laura N},
  journal={Brain Research},
  volume={1795},
  pages={148060},
  year={2022},
  publisher={Elsevier}
}
@article{aihara2021bmpr,
  title={BMPR-2 gates activity-dependent stabilization of primary dendrites during mitral cell remodeling},
  author={Aihara, Shuhei and Fujimoto, Satoshi and Sakaguchi, Richi and Imai, Takeshi},
  journal={Cell reports},
  volume={35},
  number={12},
  year={2021},
  publisher={Elsevier}
}
@article{osking2019linked,
  title={ALS-linked SOD1 mutants enhance neurite outgrowth and branching in adult motor neurons},
  author={Osking, Zachary and Ayers, Jacob I and Hildebrandt, Ryan and Skruber, Kristen and Brown, Hilda and Ryu, Daniel and Eukovich, Amanda R and Golde, Todd E and Borchelt, David R and Read, Tracy-Ann and others},
  journal={Iscience},
  volume={11},
  pages={294--304},
  year={2019},
  publisher={Elsevier}
}
@article{sugiyama2021erad,
  title={ERAD components Derlin-1 and Derlin-2 are essential for postnatal brain development and motor function},
  author={Sugiyama, Takashi and Murao, Naoya and Kadowaki, Hisae and Takao, Keizo and Miyakawa, Tsuyoshi and Matsushita, Yosuke and Katagiri, Toyomasa and Futatsugi, Akira and Shinmyo, Yohei and Kawasaki, Hiroshi and others},
  journal={Iscience},
  volume={24},
  number={7},
  year={2021},
  publisher={Elsevier}
}
@article{herring2016late,
  title={Late running is not too late against Alzheimer's pathology},
  author={Herring, Arne and M{\"u}nster, Yvonne and Metzdorf, Judith and Bolczek, Bastien and Kr{\"u}ssel, Sarah and Krieter, David and Yavuz, Ilkay and Karim, Fro and Roggendorf, Constanze and Stang, Anthony and others},
  journal={Neurobiology of disease},
  volume={94},
  pages={44--54},
  year={2016},
  publisher={Elsevier}
}
@article{santos2017pten,
  title={PTEN deletion increases hippocampal granule cell excitability in male and female mice},
  author={Santos, Victor R and Pun, Raymund YK and Arafa, Salwa R and LaSarge, Candi L and Rowley, Shane and Khademi, Shadi and Bouley, Tom and Holland, Katherine D and Garcia-Cairasco, Norberto and Danzer, Steve C},
  journal={Neurobiology of disease},
  volume={108},
  pages={339--351},
  year={2017},
  publisher={Elsevier}
}
@article{gao2018neonatal,
  title={Neonatal inflammation induces reorganization in dendritic morphology of retinal ganglion cells but not their retinogeniculate projection in mice},
  author={Gao, Ying and Hu, Shisi and Li, Qiqin and Wang, Muran and Zhi, Zhina and Kuang, Xiuli and Li, Yaoyao and Vakal, Sergii and Wang, Yun},
  journal={Neuroscience Letters},
  volume={676},
  pages={34--40},
  year={2018},
  publisher={Elsevier}
}
@article{mancia2020clustered,
  title={Clustered gamma-protocadherins regulate cortical interneuron programmed cell death},
  author={Mancia Leon, Walter R and Spatazza, Julien and Rakela, Benjamin and Chatterjee, Ankita and Pande, Viraj and Maniatis, Tom and Hasenstaub, Andrea R and Stryker, Michael P and Alvarez-Buylla, Arturo},
  journal={Elife},
  volume={9},
  pages={e55374},
  year={2020},
  publisher={eLife Sciences Publications, Ltd}
}
@article{claes2021fair,
  title={A fair assessment of evaluation tools for the murine microbead occlusion model of glaucoma},
  author={Claes, Marie and Santos, Joana RF and Masin, Luca and Cools, Lien and Davis, Benjamin M and Arckens, Lutgarde and Farrow, Karl and De Groef, Lies and Moons, Lieve},
  journal={International Journal of Molecular Sciences},
  volume={22},
  number={11},
  pages={5633},
  year={2021},
  publisher={MDPI}
}
@article{bortolotto2019salmeterol,
  title={Salmeterol, a $\beta$2 adrenergic agonist, promotes adult hippocampal neurogenesis in a region-specific manner},
  author={Bortolotto, Valeria and Bondi, Heather and Cuccurazzu, Bruna and Rinaldi, Maurizio and Canonico, Pier Luigi and Grilli, Mariagrazia},
  journal={Frontiers in pharmacology},
  volume={10},
  pages={1000},
  year={2019},
  publisher={Frontiers Media SA}
}
@article{ativie2018cannabinoid,
  title={Cannabinoid 1 receptor signaling on hippocampal GABAergic neurons influences microglial activity},
  author={Ativie, Frank and Komorowska, Joanna A and Beins, Eva and Albayram, {\"O}nder and Zimmer, Till and Zimmer, Andreas and Tejera, Dario and Heneka, Michael and Bilkei-Gorzo, Andras},
  journal={Frontiers in molecular neuroscience},
  volume={11},
  pages={295},
  year={2018},
  publisher={Frontiers Media SA}
}
@article{kougias2016beta,
  title={Beta-hydroxy-beta-methylbutyrate ameliorates aging effects in the dendritic tree of pyramidal neurons in the medial prefrontal cortex of both male and female rats},
  author={Kougias, Daniel G and Nolan, Suzanne O and Koss, Wendy A and Kim, Taehyeon and Hankosky, Emily R and Gulley, Joshua M and Juraska, Janice M},
  journal={Neurobiology of aging},
  volume={40},
  pages={78--85},
  year={2016},
  publisher={Elsevier}
}
@article{henckens2015stress,
  title={Stress-induced alterations in large-scale functional networks of the rodent brain},
  author={Henckens, Marloes JAG and van der Marel, Kajo and van der Toorn, Annette and Pillai, Anup G and Fern{\'a}ndez, Guill{\'e}n and Dijkhuizen, Rick M and Joels, Marian},
  journal={Neuroimage},
  volume={105},
  pages={312--322},
  year={2015},
  publisher={Elsevier}
}
@article{krashia2019blunting,
  title={Blunting neuroinflammation with resolvin D1 prevents early pathology in a rat model of Parkinson’s disease},
  author={Krashia, Paraskevi and Cordella, Alberto and Nobili, Annalisa and La Barbera, Livia and Federici, Mauro and Leuti, Alessandro and Campanelli, Federica and Natale, Giuseppina and Marino, Gioia and Calabrese, Valeria and others},
  journal={Nature communications},
  volume={10},
  number={1},
  pages={3945},
  year={2019},
  publisher={Nature Publishing Group UK London}
}
@phdthesis{可奈2021maternal,
  title={Maternal immune activation induces sustained changes in fetal microglia motility},
  author={可奈},
  year={2021},
  school={神戸大学}
}
@article{rodriguez2018overexpression,
  title={Overexpression of cypin alters dendrite morphology, single neuron activity, and network properties via distinct mechanisms},
  author={Rodr{\'\i}guez, Ana R and O’Neill, Kate M and Swiatkowski, Przemyslaw and Patel, Mihir V and Firestein, Bonnie L},
  journal={Journal of neural engineering},
  volume={15},
  number={1},
  pages={016020},
  year={2018},
  publisher={IOP Publishing}
}
@article{ohgomori2016comparative,
  title={Comparative morphometric analysis of microglia in the spinal cord of SOD 1G93A transgenic mouse model of amyotrophic lateral sclerosis},
  author={Ohgomori, Tomohiro and Yamada, Jun and Takeuchi, Hideyuki and Kadomatsu, Kenji and Jinno, Shozo},
  journal={European Journal of Neuroscience},
  volume={43},
  number={10},
  pages={1340--1351},
  year={2016},
  publisher={Wiley Online Library}
}
@article{de2020long,
  title={Long-term environmental enrichment reduces microglia morphological diversity of the molecular layer of dentate gyrus},
  author={de Oliveira, Tha{\'\i}s Cristina Galdino and Carvalho-Paulo, Dario and de Lima, Camila Mendes and de Oliveira, Roseane Borner and Santos Filho, Carlos and Diniz, Daniel Guerreiro and Bento Torres Neto, Jo{\~a}o and Pican{\c{c}}o-Diniz, Cristovam Wanderley},
  journal={European Journal of Neuroscience},
  volume={52},
  number={9},
  pages={4081--4099},
  year={2020},
  publisher={Wiley Online Library}
}
@article{thomas2022excessive,
  title={Excessive local host-graft connectivity in aging and amyloid-loaded brain},
  author={Thomas, Judith and Martinez-Reza, Maria Fernanda and Thorwirth, Manja and Zarb, Yvette and Conzelmann, Karl-Klaus and Hauck, Stefanie M and Grade, Sofia and G{\"o}tz, Magdalena},
  journal={Science Advances},
  volume={8},
  number={23},
  pages={eabg9287},
  year={2022},
  publisher={American Association for the Advancement of Science}
}
@article{hennessey2021neonatal,
  title={Neonatal enteropathogenic Escherichia coli infection disrupts microbiota-gut-brain axis signaling},
  author={Hennessey, Carly and Keogh, Ciara E and Barboza, Mariana and Brust-Mascher, Ingrid and Knotts, Trina A and Sladek, Jessica A and Pusceddu, Matteo M and Stokes, Patricia and Rabasa, Gonzalo and Honeycutt, Mackenzie and others},
  journal={Infection and immunity},
  volume={89},
  number={9},
  year={2021},
  publisher={Am Soc Microbiol}
}
@article{bastian2016iron,
  title={Iron deficiency impairs developing hippocampal neuron gene expression, energy metabolism, and dendrite complexity},
  author={Bastian, Thomas W and von Hohenberg, William C and Mickelson, Daniel J and Lanier, Lorene M and Georgieff, Michael K},
  journal={Developmental neuroscience},
  volume={38},
  number={4},
  pages={264--276},
  year={2016},
  publisher={S. Karger AG}
}
@article{diniz2016age,
  title={Age, environment, object recognition and morphological diversity of GFAP-immunolabeled astrocytes},
  author={Diniz, Daniel Guerreiro and de Oliveira, Marcus Augusto and de Lima, Camila Mendes and F{\^o}ro, C{\'e}sar Augusto Raiol and Sosthenes, Marcia Consentino Kronka and Bento-Torres, Jo{\~a}o and da Costa Vasconcelos, Pedro Fernando and Anthony, Daniel Clive and Diniz, Cristovam Wanderley Pican{\c{c}}o},
  journal={Behavioral and Brain Functions},
  volume={12},
  number={1},
  pages={1--19},
  year={2016},
  publisher={BioMed Central}
}
@article{xie2021low,
  title={Low-grade peripheral inflammation affects brain pathology in the App NL-GF mouse model of Alzheimer’s disease},
  author={Xie, Junhua and Gorl{\'e}, Nina and Vandendriessche, Charysse and Van Imschoot, Griet and Van Wonterghem, Elien and Van Cauwenberghe, Caroline and Parthoens, Eef and Van Hamme, Evelien and Lippens, Saskia and Van Hoecke, Lien and others},
  journal={Acta Neuropathologica Communications},
  volume={9},
  pages={1--23},
  year={2021},
  publisher={Springer}
}
@article{chan2018lysolipid,
  title={The lysolipid transporter Mfsd2a regulates lipogenesis in the developing brain},
  author={Chan, Jia Pei and Wong, Bernice H and Chin, Cheen Fei and Galam, Dwight LA and Foo, Juat Chin and Wong, Loo Chin and Ghosh, Sujoy and Wenk, Markus R and Cazenave-Gassiot, Amaury and Silver, David L},
  journal={PLoS biology},
  volume={16},
  number={8},
  pages={e2006443},
  year={2018},
  publisher={Public Library of Science San Francisco, CA USA}
}
@article{gupta2019restrained,
  title={Restrained dendritic growth of adult-born granule cells innervated by transplanted fetal GABAergic interneurons in mice with temporal lobe epilepsy},
  author={Gupta, Jyoti and Bromwich, Mark and Radell, Jake E and Arshad, Muhammad N and Gonzalez, Selena and Luikart, Bryan W and Aaron, Gloster B and Naegele, Janice R},
  journal={Eneuro},
  volume={6},
  number={2},
  year={2019},
  publisher={Society for Neuroscience}
}
@article{wang2020purinergic,
  title={The purinergic receptor P2rx3 is required for spiral ganglion neuron branch refinement during development},
  author={Wang, Zhirong and Jung, Johnny S and Inbar, Talya C and Rangoussis, Katherine M and Faaborg-Andersen, Christian and Coate, Thomas M},
  journal={Eneuro},
  volume={7},
  number={4},
  year={2020},
  publisher={Society for Neuroscience}
}
@article{radley2013chronic,
  title={Chronic stress-induced alterations of dendritic spine subtypes predict functional decrements in an hypothalamo--pituitary--adrenal-inhibitory prefrontal circuit},
  author={Radley, Jason J and Anderson, Rachel M and Hamilton, Bradley A and Alcock, Jennifer A and Romig-Martin, Sara A},
  journal={Journal of Neuroscience},
  volume={33},
  number={36},
  pages={14379--14391},
  year={2013},
  publisher={Soc Neuroscience}
}
@article{qin2014adaptive,
  title={An adaptive role for BDNF Val66Met polymorphism in motor recovery in chronic stroke},
  author={Qin, Luye and Jing, Deqiang and Parauda, Sarah and Carmel, Jason and Ratan, Rajiv R and Lee, Francis S and Cho, Sunghee},
  journal={Journal of Neuroscience},
  volume={34},
  number={7},
  pages={2493--2502},
  year={2014},
  publisher={Soc Neuroscience}
}
@article{cazorla2012striatal,
  title={Striatal D2 receptors regulate dendritic morphology of medium spiny neurons via Kir2 channels},
  author={Cazorla, Maxime and Shegda, Mariya and Ramesh, Bhavani and Harrison, Neil L and Kellendonk, Christoph},
  journal={Journal of Neuroscience},
  volume={32},
  number={7},
  pages={2398--2409},
  year={2012},
  publisher={Soc Neuroscience}
}
@article{mehder2020morphometric,
  title={Morphometric analysis of hippocampal and neocortical pyramidal neurons in a mouse model of late onset Alzheimer’s disease},
  author={Mehder, Rasha H and Bennett, Brian M and Andrew, R David},
  journal={Journal of Alzheimer's Disease},
  volume={74},
  number={4},
  pages={1069--1083},
  year={2020},
  publisher={IOS Press}
}
@article{mehder2021age,
  title={Age-related neuronal deterioration specifically within the dorsal CA1 region of the hippocampus in a mouse model of late onset Alzheimer’s disease},
  author={Mehder, Rasha H and Bennett, Brian M and Andrew, R David},
  journal={Journal of Alzheimer's Disease},
  volume={79},
  number={4},
  pages={1547--1561},
  year={2021},
  publisher={IOS Press}
}
@article{borrie2014loss,
  title={Loss of Nogo receptor homolog NgR2 alters spine morphology of CA1 neurons and emotionality in adult mice},
  author={Borrie, Sarah C and Sartori, Simone B and Lehmann, Julian and Sah, Anupam and Singewald, Nicolas and Bandtlow, Christine E},
  journal={Frontiers in behavioral neuroscience},
  volume={8},
  pages={175},
  year={2014},
  publisher={Frontiers Media SA}
}
@article{gaspar2022duration,
  title={The duration of stress determines sex specificities in the vulnerability to depression and in the morphologic remodeling of neurons and microglia},
  author={Gaspar, Rita and Soares-Cunha, Carina and Domingues, Ana Ver{\'o}nica and Coimbra, B{\'a}rbara and Baptista, Filipa I and Pinto, Lu{\'\i}sa and Ambr{\'o}sio, Ant{\'o}nio F and Rodrigues, Ana Jo{\~a}o and Gomes, Catarina A},
  journal={Frontiers in Behavioral Neuroscience},
  volume={16},
  pages={834821},
  year={2022},
  publisher={Frontiers}
}
@article{adycap,
  title={Molecular and cellular correlates of human nerve regeneration: ADCYAP1/PACAP enhance nerve outgrowth},
  author={Baskozos, Georgios and Sandy-Hindmarch, Oliver and Clark, Alex J and Windsor, Katherine and Karlsson, Pall and Weir, Greg A and McDermott, Lucy A and Burchall, Joanna and Wiberg, Akira and Furniss, Dominic and others},
  journal={Brain},
  volume={143},
  number={7},
  pages={2009--2026},
  year={2020},
  publisher={Oxford University Press}
}
@article{chrna21,
  title={GABAergic interneurons expressing the $\alpha$2 nicotinic receptor subunit are functionally integrated in the striatal microcircuit},
  author={Tokarska, Anna and Silberberg, Gilad},
  journal={Cell reports},
  volume={39},
  number={8},
  year={2022},
  publisher={Elsevier}
}
@article{chrna22,
  title={CHRNA2 and nocturnal frontal lobe epilepsy: identification and characterization of a novel loss of function mutation},
  author={Villa, Chiara and Colombo, Giulia and Meneghini, Simone and Gotti, Cecilia and Moretti, Milena and Ferini-Strambi, Luigi and Chisci, Elisa and Giovannoni, Roberto and Becchetti, Andrea and Combi, Romina},
  journal={Frontiers in molecular neuroscience},
  volume={12},
  pages={17},
  year={2019},
  publisher={Frontiers Media SA}
}
@article{nxf7,
  title={Nxf7 deficiency impairs social exploration and spatio-cognitive abilities as well as hippocampal synaptic plasticity in mice},
  author={Callaerts-Vegh, Zsuzsanna and Ahmed, Tariq and Vermaercke, Ben and Marynen, Peter and Balschun, Detlef and Froyen, Guy and D’Hooge, Rudi},
  journal={Frontiers in Behavioral Neuroscience},
  volume={9},
  pages={179},
  year={2015},
  publisher={Frontiers Media SA}
}
@article{rasal1,
  title={Noncoding transcripts are linked to brain resting-state activity in non-human primates},
  author={Wang, Wei and Bo, Tingting and Zhang, Ge and Li, Jie and Ma, Junjie and Ma, Liangxiao and Hu, Ganlu and Tong, Huige and Lv, Qian and Araujo, Daniel J and others},
  journal={Cell Reports},
  volume={42},
  number={6},
  year={2023},
  publisher={Elsevier}
}
@article{ji2021dnabert,
  title={DNABERT: pre-trained Bidirectional Encoder Representations from Transformers model for DNA-language in genome},
  author={Ji, Yanrong and Zhou, Zhihan and Liu, Han and Davuluri, Ramana V},
  journal={Bioinformatics},
  volume={37},
  number={15},
  pages={2112--2120},
  year={2021},
  publisher={Oxford University Press}
}
@article{dalla2023nucleotide,
  title={The nucleotide transformer: Building and evaluating robust foundation models for human genomics},
  author={Dalla-Torre, Hugo and Gonzalez, Liam and Mendoza-Revilla, Javier and Carranza, Nicolas Lopez and Grzywaczewski, Adam Henryk and Oteri, Francesco and Dallago, Christian and Trop, Evan and de Almeida, Bernardo P and Sirelkhatim, Hassan and others},
  journal={bioRxiv},
  pages={2023--01},
  year={2023},
  publisher={Cold Spring Harbor Laboratory}
}
@article{nguyen2023hyenadna,
  title={Hyenadna: Long-range genomic sequence modeling at single nucleotide resolution},
  author={Nguyen, Eric and Poli, Michael and Faizi, Marjan and Thomas, Armin and Birch-Sykes, Callum and Wornow, Michael and Patel, Aman and Rabideau, Clayton and Massaroli, Stefano and Bengio, Yoshua and others},
  journal={arXiv preprint arXiv:2306.15794},
  year={2023}
}
@article{theodoris2023transfer,
  title={Transfer learning enables predictions in network biology},
  author={Theodoris, Christina V and Xiao, Ling and Chopra, Anant and Chaffin, Mark D and Al Sayed, Zeina R and Hill, Matthew C and Mantineo, Helene and Brydon, Elizabeth M and Zeng, Zexian and Liu, X Shirley and others},
  journal={Nature},
  pages={1--9},
  year={2023},
  publisher={Nature Publishing Group UK London}
}
@article{cui2023scgpt,
  title={scgpt: Towards building a foundation model for single-cell multi-omics using generative ai},
  author={Cui, Haotian and Wang, Chloe and Maan, Hassaan and Pang, Kuan and Luo, Fengning and Wang, Bo},
  journal={bioRxiv},
  pages={2023--04},
  year={2023},
  publisher={Cold Spring Harbor Laboratory}
}
@article{graphdinolarge,
  title={An unsupervised map of excitatory neurons’ dendritic morphology in the mouse visual cortex},
  author={Weis, Marissa A and Papadopoulos, Stelios and Hansel, Laura and L{\"u}ddecke, Timo and Celii, Brendan and Fahey, Paul G and Wang, Eric Y and Bae, J Alexander and Bodor, Agnes L and Brittain, Derrick and others},
  journal={bioRxiv},
  pages={2022--12},
  year={2022},
  publisher={Cold Spring Harbor Laboratory}
}
@article{hansel2023morphocc,
  title={MorphOcc: An Implicit Generative Model of Neuronal Morphologies},
  author={Hansel, Laura and L{\"u}ddecke, Timo and Weis, Marissa A and Ecker, Alexander S},
  year={2023}
}
@article{morphgrower,
  title={A Synchronized Layer-by-layer Growing Approach for Plausible Neuronal Morphology Generation},
  author={Yang, Nianzu and Zeng, Kaipeng and Lu, Haotian and Wu, Yexin and Yuan, Zexin and Jiang, Shengdian and Wu, Jiaxiang and Wang, Yimin and Yan, Junchi},
  journal={arXiv preprint arXiv:2401.09500},
  year={2024}
}
@article{xiong2024dsm,
  title={DSM: Deep sequential model for complete neuronal morphology representation and feature extraction},
  author={Xiong, Feng and Xie, Peng and Zhao, Zuohan and Li, Yiwei and Zhao, Sujun and Manubens-Gil, Linus and Liu, Lijuan and Peng, Hanchuan},
  journal={Patterns},
  volume={5},
  number={1},
  year={2024},
  publisher={Elsevier}
}
@article{morphlearn,
  title={Graph representation learning for large-scale neuronal morphological analysis},
  author={Zhao, Jie and Chen, Xuejin and Xiong, Zhiwei and Zha, Zheng-Jun and Wu, Feng},
  journal={IEEE Transactions on Neural Networks and Learning Systems},
  year={2022},
  publisher={IEEE}
}
