# Supplementary material for: Learning meaningful representation of single-neuron morphology via large-scale pre-training
Source: Bioinformatics. 2024 Sep 4;40(Suppl 2):ii128–36. doi: 10.1093/bioinformatics/btae395 (PMC11373321; doi:10.1093/bioinformatics/btae395)
Supplement: btae395_Supplementary_Data [file btae395_supplementary_data.zip › reference1.bib]

@inproceedings{devlin-etal-2019-bert,
    title = "{BERT}: Pre-training of Deep Bidirectional Transformers for Language Understanding",
    author = "Devlin, Jacob  and
      Chang, Ming-Wei  and
      Lee, Kenton  and
      Toutanova, Kristina",
    booktitle = "ACL 2019",
    month = jun,
    year = "2019",
    
}

@article{chen_treemoco_2022,
	title = {{TreeMoCo}: {Contrastive} {Neuron} {Morphology} {Representation} {Learning}},
	
	journal = {NIPS 2022},
	author = {Chen, Hanbo and Yang, Jiawei and Iascone, Daniel and Liu, Lijuan and He, Lei and Peng, Hanchuan and Yao, Jianhua},
	year = {2022},
	
}

@article{govek_cajal_2023,
	title = {{CAJAL} enables analysis and integration of single-cell morphological data using metric geometry},
	
	journal = {Nature Communications},
	author = {Govek, Kiya W. and Nicodemus, Patrick and Lin, Yuxuan and Crawford, Jake and Saturnino, Artur B. and Cui, Hannah and Zoga, Kristi and Hart, Michael P. and Camara, Pablo G.},
	year = {2023},
	
}


@inproceedings{laturnus_morphvae_2021,
	title = {{MorphVAE}: {Generating} {Neural} {Morphologies} from {3D}-{Walks} using a {Variational} {Autoencoder} with {Spherical} {Latent} {Space}},
	shorttitle = {{MorphVAE}},
	booktitle = {Proceedings of the 38th {International} {Conference} on {Machine} {Learning}},
	publisher = {PMLR},
	author = {Laturnus, Sophie C. and Berens, Philipp},
	year = {2021},
}


@article{schubert_learning_2019,
	title = {Learning cellular morphology with neural networks},	
	journal = {Nature Communications},
	author = {Schubert, Philipp J. and Dorkenwald, Sven and Januszewski, Michał and Jain, Viren and Kornfeld, Joergen},
	year = {2019},}


@misc{dwivedi_benchmarking_2022,
	title = {Benchmarking {Graph} {Neural} {Networks}},
	publisher = {arXiv},
	author = {Dwivedi, Vijay Prakash and Joshi, Chaitanya K. and Luu, Anh Tuan and Laurent, Thomas and Bengio, Yoshua and Bresson, Xavier},

	year = {2022},
	
}
@misc{zhu_morphognn_2022,
	title = {{MorphoGNN}: {Morphological} {Embedding} for {Single} {Neuron} with {Graph} {Neural} {Networks}},
	
	publisher = {bioRxiv},
	author = {Zhu, Tianfang and Yao, Gang and Hu, Dongli and Xie, Chuangchuang and Gong, Hui and Li, Anan},
	month = may,
	year = {2022},

}


@article{weis_self-supervised_2023,
	title = {Self-{Supervised} {Graph} {Representation} {Learning} for {Neuronal} {Morphologies}},
	journal = {Transactions on Machine Learning Research},
	author = {Weis, Marissa A. and Pede, Laura and Lüddecke, Timo and Ecker, Alexander S.},
	year = {2023},
}


@article{Chawla_2002,
	
	year = 2002,
  
  
  
  
	author = {N. V. Chawla and K. W. Bowyer and L. O. Hall and W. P. Kegelmeyer},
  
	title = {{SMOTE}: Synthetic Minority Over-sampling Technique},
  
	journal = {Journal of Artificial Intelligence Research}
}


@article{bardy2016predicting,
  title={Predicting the functional states of human iPSC-derived neurons with single-cell RNA-seq and electrophysiology},
  author={Bardy, Cedric and Van Den Hurk, Mark and Kakaradov, Boyko and Erwin, JA and Jaeger, BN and Hernandez, Ruben V and Eames, Tameji and Paucar, AA and Gorris, Mark and Marchand, Cynthia and others},
  journal={Molecular psychiatry},
  year={2016},
  publisher={Nature Publishing Group}
}
@article{cadwell2016electrophysiological,
  title={Electrophysiological, transcriptomic and morphologic profiling of single neurons using Patch-seq},
  author={Cadwell, Cathryn R and Palasantza, Athanasia and Jiang, Xiaolong and Berens, Philipp and Deng, Qiaolin and Yilmaz, Marlene and Reimer, Jacob and Shen, Shan and Bethge, Matthias and Tolias, Kimberley F and others},
  journal={Nature biotechnology},
  volume={34},
  number={2},
  pages={199--203},
  year={2016},
  publisher={Nature Publishing Group US New York}
}
@misc{oquab2023dinov2,
      title={DINOv2: Learning Robust Visual Features without Supervision}, 
      author={Maxime Oquab and Timothée Darcet and Théo Moutakanni and Huy Vo and Marc Szafraniec and Vasil Khalidov and Pierre Fernandez and Daniel Haziza and Francisco Massa and Alaaeldin El-Nouby and Mahmoud Assran and Nicolas Ballas and Wojciech Galuba and Russell Howes and Po-Yao Huang and Shang-Wen Li and Ishan Misra and Michael Rabbat and Vasu Sharma and Gabriel Synnaeve and Hu Xu and Hervé Jegou and Julien Mairal and Patrick Labatut and Armand Joulin and Piotr Bojanowski},
      year={2023},
      eprint={2304.07193},
      archivePrefix={arXiv},
      primaryClass={cs.CV}
}
@article{scala2021phenotypic,
  title={Phenotypic variation of transcriptomic cell types in mouse motor cortex},
  author={Scala, Federico and Kobak, Dmitry and Bernabucci, Matteo and Bernaerts, Yves and Cadwell, Cathryn Ren{\'e} and Castro, Jesus Ramon and Hartmanis, Leonard and Jiang, Xiaolong and Laturnus, Sophie and Miranda, Elanine and others},
  journal={Nature},
  volume={598},
  number={7879},
  pages={144--150},
  year={2021},
  publisher={Nature Publishing Group}
}
@article{ramaswamy2015neocortical,
  title={The neocortical microcircuit collaboration portal: a resource for rat somatosensory cortex},
  author={Ramaswamy, Srikanth and Courcol, Jean-Denis and Abdellah, Marwan and Adaszewski, Stanislaw R and Antille, Nicolas and Arsever, Selim and Atenekeng, Guy and Bilgili, Ahmet and Brukau, Yury and Chalimourda, Athanassia and others},
  journal={Frontiers in neural circuits},
  volume={9},
  pages={44},
  year={2015},
  publisher={Frontiers Media SA}
}
@article{gouwens2019classification,
  title={Classification of electrophysiological and morphological neuron types in the mouse visual cortex},
  author={Gouwens, Nathan W and Sorensen, Staci A and Berg, Jim and Lee, Changkyu and Jarsky, Tim and Ting, Jonathan and Sunkin, Susan M and Feng, David and Anastassiou, Costas A and Barkan, Eliza and others},
  journal={Nature neuroscience},
  volume={22},
  number={7},
  pages={1182--1195},
  year={2019},
  publisher={Nature Publishing Group US New York}
}
@article{peng2021morphological,
  title={Morphological diversity of single neurons in molecularly defined cell types},
  author={Peng, Hanchuan and Xie, Peng and Liu, Lijuan and Kuang, Xiuli and Wang, Yimin and Qu, Lei and Gong, Hui and Jiang, Shengdian and Li, Anan and Ruan, Zongcai and others},
  journal={Nature},
  volume={598},
  number={7879},
  pages={174--181},
  year={2021},
  publisher={Nature Publishing Group UK London}
}

@misc{oquab2023dinov2,
      title={DINOv2: Learning Robust Visual Features without Supervision}, 
      author={Maxime Oquab and Timothée Darcet and Théo Moutakanni and Huy Vo and Marc Szafraniec and Vasil Khalidov and Pierre Fernandez and Daniel Haziza and Francisco Massa and Alaaeldin El-Nouby and Mahmoud Assran and Nicolas Ballas and Wojciech Galuba and Russell Howes and Po-Yao Huang and Shang-Wen Li and Ishan Misra and Michael Rabbat and Vasu Sharma and Gabriel Synnaeve and Hu Xu and Hervé Jegou and Julien Mairal and Patrick Labatut and Armand Joulin and Piotr Bojanowski},
      year={2023},
      eprint={2304.07193},
      archivePrefix={arXiv},
      primaryClass={cs.CV}
}


@article{defelipe2013new,
  title={New insights into the classification and nomenclature of cortical GABAergic interneurons},
  author={DeFelipe, Javier and L{\'o}pez-Cruz, Pedro L and Benavides-Piccione, Ruth and Bielza, Concha and Larra{\~n}aga, Pedro and Anderson, Stewart and Burkhalter, Andreas and Cauli, Bruno and Fair{\'e}n, Alfonso and Feldmeyer, Dirk and others},
  journal={Nature Reviews Neuroscience},
  volume={14},
  number={3},
  pages={202--216},
  year={2013},
  publisher={Nature Publishing Group UK London}
}
@article{uylings2002measures,
  title={Measures for quantifying dendritic arborizations},
  author={Uylings, Harry BM and Van Pelt, Jaap},
  journal={Network: Computation in Neural Systems},
  volume={13},
  number={3},
  pages={397},
  year={2002},
  publisher={IOP Publishing}
}
@article{scorcioni2008measure,
  title={L-Measure: a web-accessible tool for the analysis, comparison and search of digital reconstructions of neuronal morphologies},
  author={Scorcioni, Ruggero and Polavaram, Sridevi and Ascoli, Giorgio A},
  journal={Nature protocols},
  volume={3},
  number={5},
  pages={866--876},
  year={2008},
  publisher={Nature Publishing Group UK London}
}
@article{polavaram2014statistical,
  title={Statistical analysis and data mining of digital reconstructions of dendritic morphologies},
  author={Polavaram, Sridevi and Gillette, Todd A and Parekh, Ruchi and Ascoli, Giorgio A},
  journal={Frontiers in neuroanatomy},
  volume={8},
  pages={138},
  year={2014},
  publisher={Frontiers Media SA}
}

@article{udvary_impact_2022,
	title = {The impact of neuron morphology on cortical network architecture},
	volume = {39},
	issn = {2211-1247},
	url = {https://www.sciencedirect.com/science/article/pii/S2211124722004296},
	doi = {https://doi.org/10.1016/j.celrep.2022.110677},
	abstract = {Summary The neurons in the cerebral cortex are not randomly interconnected. This specificity in wiring can result from synapse formation mechanisms that connect neurons, depending on their electrical activity and genetically defined identity. Here, we report that the morphological properties of the neurons provide an additional prominent source by which wiring specificity emerges in cortical networks. This morphologically determined wiring specificity reflects similarities between the neurons’ axo-dendritic projections patterns, the packing density, and the cellular diversity of the neuropil. The higher these three factors are, the more recurrent is the topology of the network. Conversely, the lower these factors are, the more feedforward is the network’s topology. These principles predict the empirically observed occurrences of clusters of synapses, cell type-specific connectivity patterns, and nonrandom network motifs. Thus, we demonstrate that wiring specificity emerges in the cerebral cortex at subcellular, cellular, and network scales from the specific morphological properties of its neuronal constituents.},
	number = {2},
	journal = {Cell Reports},
	author = {Udvary, Daniel and Harth, Philipp and Macke, Jakob H. and Hege, Hans-Christian and Kock, Christiaan P. J. de and Sakmann, Bert and Oberlaender, Marcel},
	year = {2022},
	keywords = {barrel cortex, cluster of synapses, connectome, network topology, neuron morphology},
	pages = {110677},
}

@article{zang_neuronal_2023,
	title = {Neuronal morphology enhances robustness to perturbations of channel densities},
	volume = {120},
	url = {https://www.pnas.org/doi/10.1073/pnas.2219049120},
	doi = {10.1073/pnas.2219049120},
	abstract = {Biological neurons show significant cell-to-cell variability but have the striking ability to maintain their key firing properties in the face of unpredictable perturbations and stochastic noise. Using a population of multi-compartment models consisting of soma, neurites, and axon for the lateral pyloric neuron in the crab stomatogastric ganglion, we explore how rebound bursting is preserved when the 14 channel conductances in each model are all randomly varied. The coupling between the axon and other compartments is critical for the ability of the axon to spike during bursts and consequently determines the set of successful solutions. When the coupling deviates from a biologically realistic range, the neuronal tolerance of conductance variations is lessened. Thus, the gross morphological features of these neurons enhance their robustness to perturbations of channel densities and expand the space of individual variability that can maintain a desired output pattern.},
	number = {8},
	urldate = {2023-10-20},
	journal = {Proceedings of the National Academy of Sciences},
	author = {Zang, Yunliang and Marder, Eve},
	month = feb,
	year = {2023},
	note = {Publisher: Proceedings of the National Academy of Sciences},
	pages = {e2219049120},
	file = {Full Text PDF:/Users/fanyimin/Zotero/storage/W3SB5JGL/Zang and Marder - 2023 - Neuronal morphology enhances robustness to perturb.pdf:application/pdf},
}

@article{chklovskii_synaptic_2004,
	title = {Synaptic {Connectivity} and {Neuronal} {Morphology}: {Two} {Sides} of the {Same} {Coin}},
	volume = {43},
	issn = {0896-6273},
	shorttitle = {Synaptic {Connectivity} and {Neuronal} {Morphology}},
	url = {https://www.cell.com/neuron/abstract/S0896-6273(04)00498-2},
	doi = {10.1016/j.neuron.2004.08.012},
	language = {English},
	number = {5},
	urldate = {2023-10-20},
	journal = {Neuron},
	author = {Chklovskii, Dmitri B.},
	month = sep,
	year = {2004},
	pmid = {15339643},
	note = {Publisher: Elsevier},
	pages = {609--617},
	file = {Full Text PDF:/Users/fanyimin/Zotero/storage/IEWSDKVJ/Chklovskii - 2004 - Synaptic Connectivity and Neuronal Morphology Two.pdf:application/pdf},
}
@article{billeci2013neuronmorphological,
  title={NEuronMOrphological analysis tool: open-source software for quantitative morphometrics},
  author={Billeci, Lucia and Magliaro, Chiara and Pioggia, Giovanni and Ahluwalia, Arti},
  journal={Frontiers in neuroinformatics},
  volume={7},
  pages={2},
  year={2013},
  publisher={Frontiers Media SA}
}
@article{wu2004high,
  title={High-throughput morphometric analysis of individual neurons},
  author={Wu, Chi-Cheng and Reilly, John F and Young, Warren G and Morrison, John H and Bloom, Floyd E},
  journal={Cerebral Cortex},
  volume={14},
  number={5},
  pages={543--554},
  year={2004},
  publisher={Oxford University Press}
}
@article{roohani2023predicting,
  title={Predicting transcriptional outcomes of novel multigene perturbations with gears},
  author={Roohani, Yusuf and Huang, Kexin and Leskovec, Jure},
  journal={Nature Biotechnology},
  pages={1--9},
  year={2023},
  publisher={Nature Publishing Group US New York}
}
@article{lotfollahi2019scgen,
  title={scGen predicts single-cell perturbation responses},
  author={Lotfollahi, Mohammad and Wolf, F Alexander and Theis, Fabian J},
  journal={Nature methods},
  volume={16},
  number={8},
  pages={715--721},
  year={2019},
  publisher={Nature Publishing Group US New York}
}
@article{bray2017dataset,
  title={A dataset of images and morphological profiles of 30 000 small-molecule treatments using the Cell Painting assay},
  author={Bray, Mark-Anthony and Gustafsdottir, Sigrun M and Rohban, Mohammad H and Singh, Shantanu and Ljosa, Vebjorn and Sokolnicki, Katherine L and Bittker, Joshua A and Bodycombe, Nicole E and Dan{\v{c}}{\'\i}k, Vlado and Hasaka, Thomas P and others},
  journal={Gigascience},
  volume={6},
  number={12},
  pages={giw014},
  year={2017},
  publisher={Oxford University Press}
}
@article{zheng2022cross,
  title={Cross-modal Graph Contrastive Learning with Cellular Images},
  author={Zheng, Shuangjia and Rao, Jiahua and Zhang, Jixian and Cohen, Ethan and Li, Chengtao and Yang, Yuedong},
  journal={bioRxiv},
  pages={2022--06},
  year={2022},
  publisher={Cold Spring Harbor Laboratory}
}
@article{cadwell2016electrophysiological,
  title={Electrophysiological, transcriptomic and morphologic profiling of single neurons using Patch-seq},
  author={Cadwell, Cathryn R and Palasantza, Athanasia and Jiang, Xiaolong and Berens, Philipp and Deng, Qiaolin and Yilmaz, Marlene and Reimer, Jacob and Shen, Shan and Bethge, Matthias and Tolias, Kimberley F and others},
  journal={Nature biotechnology},
  volume={34},
  number={2},
  pages={199--203},
  year={2016},
  publisher={Nature Publishing Group US New York}
}
@article{scala2021phenotypic,
  title={Phenotypic variation of transcriptomic cell types in mouse motor cortex},
  author={Scala, Federico and Kobak, Dmitry and Bernabucci, Matteo and Bernaerts, Yves and Cadwell, Cathryn Ren{\'e} and Castro, Jesus Ramon and Hartmanis, Leonard and Jiang, Xiaolong and Laturnus, Sophie and Miranda, Elanine and others},
  journal={Nature},
  volume={598},
  number={7879},
  pages={144--150},
  year={2021},
  publisher={Nature Publishing Group}
}
@article{lopez2018deep,
  title={Deep generative modeling for single-cell transcriptomics},
  author={Lopez, Romain and Regier, Jeffrey and Cole, Michael B and Jordan, Michael I and Yosef, Nir},
  journal={Nature methods},
  volume={15},
  number={12},
  pages={1053--1058},
  year={2018},
  publisher={Nature Publishing Group US New York}
}
@article{anderson2016prolonged,
  title={Prolonged corticosterone exposure induces dendritic spine remodeling and attrition in the rat medial prefrontal cortex},
  author={Anderson, Rachel M and Glanz, Ryan M and Johnson, Shane B and Miller, Mary M and Romig-Martin, Sara A and Radley, Jason J},
  journal={Journal of Comparative Neurology},
  volume={524},
  number={18},
  pages={3729--3746},
  year={2016},
  publisher={Wiley Online Library}
}
@article{warling2021putative,
  title={Putative dendritic correlates of chronic traumatic encephalopathy: a preliminary quantitative Golgi exploration},
  author={Warling, Allysa and Uchida, Riri and Shin, Hyunsoo and Dodelson, Coby and Garcia, Madeleine E and Shea-Shumsky, N Beckett and Svirsky, Sarah and Pothast, Morgan and Kelley, Hunter and Schumann, Cynthia M and others},
  journal={Journal of comparative neurology},
  volume={529},
  number={7},
  pages={1308--1326},
  year={2021},
  publisher={Wiley Online Library}
}
@article{piirainen2021microglia,
  title={Microglia contribute to social behavioral adaptation to chronic stress},
  author={Piirainen, Sami and Chithanathan, Keerthana and Bisht, Kanchan and Piirsalu, Maria and Savage, Julie Conner and Tremblay, Marie-Eve and Tian, Li},
  journal={Glia},
  volume={69},
  number={10},
  pages={2459--2473},
  year={2021},
  publisher={Wiley Online Library}
}
@article{lynch2018progressively,
  title={Progressively disrupted somatodendritic morphology in dopamine neurons in a mouse Parkinson's model},
  author={Lynch, William B and Tschumi, Christopher W and Sharpe, Amanda L and Branch, Sarah Y and Chen, Cang and Ge, Guo and Li, Senlin and Beckstead, Michael J},
  journal={Movement Disorders},
  volume={33},
  number={12},
  pages={1928--1937},
  year={2018},
  publisher={Wiley Online Library}
}
@article{papageorgiou2015widespread,
  title={Widespread activation of microglial cells in the hippocampus of chronic epileptic rats correlates only partially with neurodegeneration},
  author={Papageorgiou, Ismini E and Fetani, Andriani F and Lewen, Andrea and Heinemann, Uwe and Kann, Oliver},
  journal={Brain Structure and Function},
  volume={220},
  pages={2423--2439},
  year={2015},
  publisher={Springer}
}
@article{denizet2017sensory,
  title={Sensory deprivation increases phagocytosis of adult-born neurons by activated microglia in the olfactory bulb},
  author={Denizet, Marie and Cotter, Laurent and Lledo, Pierre-Marie and Lazarini, Fran{\c{c}}oise},
  journal={Brain, Behavior, and Immunity},
  volume={60},
  pages={38--43},
  year={2017},
  publisher={Elsevier}
}
@article{huebschman2022role,
  title={The role of the dorsal striatum in a mouse model for fragile X syndrome: behavioral and dendritic spine assessment},
  author={Huebschman, Jessica L and Monterrey, Carolina A and Foster, Dorothy M and Omoregie, Chris C and Cakir, Alp E and Sevilla-Gutierrez, Adrian and Chow, Elsbeth C and Essoh, Amanda and Guo, Yuhong and Smith, Laura N},
  journal={Brain Research},
  volume={1795},
  pages={148060},
  year={2022},
  publisher={Elsevier}
}
@article{aihara2021bmpr,
  title={BMPR-2 gates activity-dependent stabilization of primary dendrites during mitral cell remodeling},
  author={Aihara, Shuhei and Fujimoto, Satoshi and Sakaguchi, Richi and Imai, Takeshi},
  journal={Cell reports},
  volume={35},
  number={12},
  year={2021},
  publisher={Elsevier}
}
@article{osking2019linked,
  title={ALS-linked SOD1 mutants enhance neurite outgrowth and branching in adult motor neurons},
  author={Osking, Zachary and Ayers, Jacob I and Hildebrandt, Ryan and Skruber, Kristen and Brown, Hilda and Ryu, Daniel and Eukovich, Amanda R and Golde, Todd E and Borchelt, David R and Read, Tracy-Ann and others},
  journal={Iscience},
  volume={11},
  pages={294--304},
  year={2019},
  publisher={Elsevier}
}
@article{sugiyama2021erad,
  title={ERAD components Derlin-1 and Derlin-2 are essential for postnatal brain development and motor function},
  author={Sugiyama, Takashi and Murao, Naoya and Kadowaki, Hisae and Takao, Keizo and Miyakawa, Tsuyoshi and Matsushita, Yosuke and Katagiri, Toyomasa and Futatsugi, Akira and Shinmyo, Yohei and Kawasaki, Hiroshi and others},
  journal={Iscience},
  volume={24},
  number={7},
  year={2021},
  publisher={Elsevier}
}
@article{herring2016late,
  title={Late running is not too late against Alzheimer's pathology},
  author={Herring, Arne and M{\"u}nster, Yvonne and Metzdorf, Judith and Bolczek, Bastien and Kr{\"u}ssel, Sarah and Krieter, David and Yavuz, Ilkay and Karim, Fro and Roggendorf, Constanze and Stang, Anthony and others},
  journal={Neurobiology of disease},
  volume={94},
  pages={44--54},
  year={2016},
  publisher={Elsevier}
}
@article{santos2017pten,
  title={PTEN deletion increases hippocampal granule cell excitability in male and female mice},
  author={Santos, Victor R and Pun, Raymund YK and Arafa, Salwa R and LaSarge, Candi L and Rowley, Shane and Khademi, Shadi and Bouley, Tom and Holland, Katherine D and Garcia-Cairasco, Norberto and Danzer, Steve C},
  journal={Neurobiology of disease},
  volume={108},
  pages={339--351},
  year={2017},
  publisher={Elsevier}
}
@article{gao2018neonatal,
  title={Neonatal inflammation induces reorganization in dendritic morphology of retinal ganglion cells but not their retinogeniculate projection in mice},
  author={Gao, Ying and Hu, Shisi and Li, Qiqin and Wang, Muran and Zhi, Zhina and Kuang, Xiuli and Li, Yaoyao and Vakal, Sergii and Wang, Yun},
  journal={Neuroscience Letters},
  volume={676},
  pages={34--40},
  year={2018},
  publisher={Elsevier}
}
@article{mancia2020clustered,
  title={Clustered gamma-protocadherins regulate cortical interneuron programmed cell death},
  author={Mancia Leon, Walter R and Spatazza, Julien and Rakela, Benjamin and Chatterjee, Ankita and Pande, Viraj and Maniatis, Tom and Hasenstaub, Andrea R and Stryker, Michael P and Alvarez-Buylla, Arturo},
  journal={Elife},
  volume={9},
  pages={e55374},
  year={2020},
  publisher={eLife Sciences Publications, Ltd}
}
@article{claes2021fair,
  title={A fair assessment of evaluation tools for the murine microbead occlusion model of glaucoma},
  author={Claes, Marie and Santos, Joana RF and Masin, Luca and Cools, Lien and Davis, Benjamin M and Arckens, Lutgarde and Farrow, Karl and De Groef, Lies and Moons, Lieve},
  journal={International Journal of Molecular Sciences},
  volume={22},
  number={11},
  pages={5633},
  year={2021},
  publisher={MDPI}
}
@article{bortolotto2019salmeterol,
  title={Salmeterol, a $\beta$2 adrenergic agonist, promotes adult hippocampal neurogenesis in a region-specific manner},
  author={Bortolotto, Valeria and Bondi, Heather and Cuccurazzu, Bruna and Rinaldi, Maurizio and Canonico, Pier Luigi and Grilli, Mariagrazia},
  journal={Frontiers in pharmacology},
  volume={10},
  pages={1000},
  year={2019},
  publisher={Frontiers Media SA}
}
@article{ativie2018cannabinoid,
  title={Cannabinoid 1 receptor signaling on hippocampal GABAergic neurons influences microglial activity},
  author={Ativie, Frank and Komorowska, Joanna A and Beins, Eva and Albayram, {\"O}nder and Zimmer, Till and Zimmer, Andreas and Tejera, Dario and Heneka, Michael and Bilkei-Gorzo, Andras},
  journal={Frontiers in molecular neuroscience},
  volume={11},
  pages={295},
  year={2018},
  publisher={Frontiers Media SA}
}
@article{kougias2016beta,
  title={Beta-hydroxy-beta-methylbutyrate ameliorates aging effects in the dendritic tree of pyramidal neurons in the medial prefrontal cortex of both male and female rats},
  author={Kougias, Daniel G and Nolan, Suzanne O and Koss, Wendy A and Kim, Taehyeon and Hankosky, Emily R and Gulley, Joshua M and Juraska, Janice M},
  journal={Neurobiology of aging},
  volume={40},
  pages={78--85},
  year={2016},
  publisher={Elsevier}
}
@article{henckens2015stress,
  title={Stress-induced alterations in large-scale functional networks of the rodent brain},
  author={Henckens, Marloes JAG and van der Marel, Kajo and van der Toorn, Annette and Pillai, Anup G and Fern{\'a}ndez, Guill{\'e}n and Dijkhuizen, Rick M and Joels, Marian},
  journal={Neuroimage},
  volume={105},
  pages={312--322},
  year={2015},
  publisher={Elsevier}
}
@article{krashia2019blunting,
  title={Blunting neuroinflammation with resolvin D1 prevents early pathology in a rat model of Parkinson’s disease},
  author={Krashia, Paraskevi and Cordella, Alberto and Nobili, Annalisa and La Barbera, Livia and Federici, Mauro and Leuti, Alessandro and Campanelli, Federica and Natale, Giuseppina and Marino, Gioia and Calabrese, Valeria and others},
  journal={Nature communications},
  volume={10},
  number={1},
  pages={3945},
  year={2019},
  publisher={Nature Publishing Group UK London}
}
@phdthesis{可奈2021maternal,
  title={Maternal immune activation induces sustained changes in fetal microglia motility},
  author={可奈},
  year={2021},
  school={神戸大学}
}
@article{rodriguez2018overexpression,
  title={Overexpression of cypin alters dendrite morphology, single neuron activity, and network properties via distinct mechanisms},
  author={Rodr{\'\i}guez, Ana R and O’Neill, Kate M and Swiatkowski, Przemyslaw and Patel, Mihir V and Firestein, Bonnie L},
  journal={Journal of neural engineering},
  volume={15},
  number={1},
  pages={016020},
  year={2018},
  publisher={IOP Publishing}
}
@article{ohgomori2016comparative,
  title={Comparative morphometric analysis of microglia in the spinal cord of SOD 1G93A transgenic mouse model of amyotrophic lateral sclerosis},
  author={Ohgomori, Tomohiro and Yamada, Jun and Takeuchi, Hideyuki and Kadomatsu, Kenji and Jinno, Shozo},
  journal={European Journal of Neuroscience},
  volume={43},
  number={10},
  pages={1340--1351},
  year={2016},
  publisher={Wiley Online Library}
}
@article{de2020long,
  title={Long-term environmental enrichment reduces microglia morphological diversity of the molecular layer of dentate gyrus},
  author={de Oliveira, Tha{\'\i}s Cristina Galdino and Carvalho-Paulo, Dario and de Lima, Camila Mendes and de Oliveira, Roseane Borner and Santos Filho, Carlos and Diniz, Daniel Guerreiro and Bento Torres Neto, Jo{\~a}o and Pican{\c{c}}o-Diniz, Cristovam Wanderley},
  journal={European Journal of Neuroscience},
  volume={52},
  number={9},
  pages={4081--4099},
  year={2020},
  publisher={Wiley Online Library}
}
@article{thomas2022excessive,
  title={Excessive local host-graft connectivity in aging and amyloid-loaded brain},
  author={Thomas, Judith and Martinez-Reza, Maria Fernanda and Thorwirth, Manja and Zarb, Yvette and Conzelmann, Karl-Klaus and Hauck, Stefanie M and Grade, Sofia and G{\"o}tz, Magdalena},
  journal={Science Advances},
  volume={8},
  number={23},
  pages={eabg9287},
  year={2022},
  publisher={American Association for the Advancement of Science}
}
@article{hennessey2021neonatal,
  title={Neonatal enteropathogenic Escherichia coli infection disrupts microbiota-gut-brain axis signaling},
  author={Hennessey, Carly and Keogh, Ciara E and Barboza, Mariana and Brust-Mascher, Ingrid and Knotts, Trina A and Sladek, Jessica A and Pusceddu, Matteo M and Stokes, Patricia and Rabasa, Gonzalo and Honeycutt, Mackenzie and others},
  journal={Infection and immunity},
  volume={89},
  number={9},
  year={2021},
  publisher={Am Soc Microbiol}
}
@article{bastian2016iron,
  title={Iron deficiency impairs developing hippocampal neuron gene expression, energy metabolism, and dendrite complexity},
  author={Bastian, Thomas W and von Hohenberg, William C and Mickelson, Daniel J and Lanier, Lorene M and Georgieff, Michael K},
  journal={Developmental neuroscience},
  volume={38},
  number={4},
  pages={264--276},
  year={2016},
  publisher={S. Karger AG}
}
@article{diniz2016age,
  title={Age, environment, object recognition and morphological diversity of GFAP-immunolabeled astrocytes},
  author={Diniz, Daniel Guerreiro and de Oliveira, Marcus Augusto and de Lima, Camila Mendes and F{\^o}ro, C{\'e}sar Augusto Raiol and Sosthenes, Marcia Consentino Kronka and Bento-Torres, Jo{\~a}o and da Costa Vasconcelos, Pedro Fernando and Anthony, Daniel Clive and Diniz, Cristovam Wanderley Pican{\c{c}}o},
  journal={Behavioral and Brain Functions},
  volume={12},
  number={1},
  pages={1--19},
  year={2016},
  publisher={BioMed Central}
}
@article{xie2021low,
  title={Low-grade peripheral inflammation affects brain pathology in the App NL-GF mouse model of Alzheimer’s disease},
  author={Xie, Junhua and Gorl{\'e}, Nina and Vandendriessche, Charysse and Van Imschoot, Griet and Van Wonterghem, Elien and Van Cauwenberghe, Caroline and Parthoens, Eef and Van Hamme, Evelien and Lippens, Saskia and Van Hoecke, Lien and others},
  journal={Acta Neuropathologica Communications},
  volume={9},
  pages={1--23},
  year={2021},
  publisher={Springer}
}
@article{chan2018lysolipid,
  title={The lysolipid transporter Mfsd2a regulates lipogenesis in the developing brain},
  author={Chan, Jia Pei and Wong, Bernice H and Chin, Cheen Fei and Galam, Dwight LA and Foo, Juat Chin and Wong, Loo Chin and Ghosh, Sujoy and Wenk, Markus R and Cazenave-Gassiot, Amaury and Silver, David L},
  journal={PLoS biology},
  volume={16},
  number={8},
  pages={e2006443},
  year={2018},
  publisher={Public Library of Science San Francisco, CA USA}
}
@article{gupta2019restrained,
  title={Restrained dendritic growth of adult-born granule cells innervated by transplanted fetal GABAergic interneurons in mice with temporal lobe epilepsy},
  author={Gupta, Jyoti and Bromwich, Mark and Radell, Jake E and Arshad, Muhammad N and Gonzalez, Selena and Luikart, Bryan W and Aaron, Gloster B and Naegele, Janice R},
  journal={Eneuro},
  volume={6},
  number={2},
  year={2019},
  publisher={Society for Neuroscience}
}
@article{wang2020purinergic,
  title={The purinergic receptor P2rx3 is required for spiral ganglion neuron branch refinement during development},
  author={Wang, Zhirong and Jung, Johnny S and Inbar, Talya C and Rangoussis, Katherine M and Faaborg-Andersen, Christian and Coate, Thomas M},
  journal={Eneuro},
  volume={7},
  number={4},
  year={2020},
  publisher={Society for Neuroscience}
}
@article{radley2013chronic,
  title={Chronic stress-induced alterations of dendritic spine subtypes predict functional decrements in an hypothalamo--pituitary--adrenal-inhibitory prefrontal circuit},
  author={Radley, Jason J and Anderson, Rachel M and Hamilton, Bradley A and Alcock, Jennifer A and Romig-Martin, Sara A},
  journal={Journal of Neuroscience},
  volume={33},
  number={36},
  pages={14379--14391},
  year={2013},
  publisher={Soc Neuroscience}
}
@article{qin2014adaptive,
  title={An adaptive role for BDNF Val66Met polymorphism in motor recovery in chronic stroke},
  author={Qin, Luye and Jing, Deqiang and Parauda, Sarah and Carmel, Jason and Ratan, Rajiv R and Lee, Francis S and Cho, Sunghee},
  journal={Journal of Neuroscience},
  volume={34},
  number={7},
  pages={2493--2502},
  year={2014},
  publisher={Soc Neuroscience}
}
@article{cazorla2012striatal,
  title={Striatal D2 receptors regulate dendritic morphology of medium spiny neurons via Kir2 channels},
  author={Cazorla, Maxime and Shegda, Mariya and Ramesh, Bhavani and Harrison, Neil L and Kellendonk, Christoph},
  journal={Journal of Neuroscience},
  volume={32},
  number={7},
  pages={2398--2409},
  year={2012},
  publisher={Soc Neuroscience}
}
@article{mehder2020morphometric,
  title={Morphometric analysis of hippocampal and neocortical pyramidal neurons in a mouse model of late onset Alzheimer’s disease},
  author={Mehder, Rasha H and Bennett, Brian M and Andrew, R David},
  journal={Journal of Alzheimer's Disease},
  volume={74},
  number={4},
  pages={1069--1083},
  year={2020},
  publisher={IOS Press}
}
@article{mehder2021age,
  title={Age-related neuronal deterioration specifically within the dorsal CA1 region of the hippocampus in a mouse model of late onset Alzheimer’s disease},
  author={Mehder, Rasha H and Bennett, Brian M and Andrew, R David},
  journal={Journal of Alzheimer's Disease},
  volume={79},
  number={4},
  pages={1547--1561},
  year={2021},
  publisher={IOS Press}
}
@article{borrie2014loss,
  title={Loss of Nogo receptor homolog NgR2 alters spine morphology of CA1 neurons and emotionality in adult mice},
  author={Borrie, Sarah C and Sartori, Simone B and Lehmann, Julian and Sah, Anupam and Singewald, Nicolas and Bandtlow, Christine E},
  journal={Frontiers in behavioral neuroscience},
  volume={8},
  pages={175},
  year={2014},
  publisher={Frontiers Media SA}
}
@article{gaspar2022duration,
  title={The duration of stress determines sex specificities in the vulnerability to depression and in the morphologic remodeling of neurons and microglia},
  author={Gaspar, Rita and Soares-Cunha, Carina and Domingues, Ana Ver{\'o}nica and Coimbra, B{\'a}rbara and Baptista, Filipa I and Pinto, Lu{\'\i}sa and Ambr{\'o}sio, Ant{\'o}nio F and Rodrigues, Ana Jo{\~a}o and Gomes, Catarina A},
  journal={Frontiers in Behavioral Neuroscience},
  volume={16},
  pages={834821},
  year={2022},
  publisher={Frontiers}
}
@article{adycap,
  title={Molecular and cellular correlates of human nerve regeneration: ADCYAP1/PACAP enhance nerve outgrowth},
  author={Baskozos, Georgios and Sandy-Hindmarch, Oliver and Clark, Alex J and Windsor, Katherine and Karlsson, Pall and Weir, Greg A and McDermott, Lucy A and Burchall, Joanna and Wiberg, Akira and Furniss, Dominic and others},
  journal={Brain},
  volume={143},
  number={7},
  pages={2009--2026},
  year={2020},
  publisher={Oxford University Press}
}
@article{chrna21,
  title={GABAergic interneurons expressing the $\alpha$2 nicotinic receptor subunit are functionally integrated in the striatal microcircuit},
  author={Tokarska, Anna and Silberberg, Gilad},
  journal={Cell reports},
  volume={39},
  number={8},
  year={2022},
  publisher={Elsevier}
}
@article{chrna22,
  title={CHRNA2 and nocturnal frontal lobe epilepsy: identification and characterization of a novel loss of function mutation},
  author={Villa, Chiara and Colombo, Giulia and Meneghini, Simone and Gotti, Cecilia and Moretti, Milena and Ferini-Strambi, Luigi and Chisci, Elisa and Giovannoni, Roberto and Becchetti, Andrea and Combi, Romina},
  journal={Frontiers in molecular neuroscience},
  volume={12},
  pages={17},
  year={2019},
  publisher={Frontiers Media SA}
}
@article{nxf7,
  title={Nxf7 deficiency impairs social exploration and spatio-cognitive abilities as well as hippocampal synaptic plasticity in mice},
  author={Callaerts-Vegh, Zsuzsanna and Ahmed, Tariq and Vermaercke, Ben and Marynen, Peter and Balschun, Detlef and Froyen, Guy and D’Hooge, Rudi},
  journal={Frontiers in Behavioral Neuroscience},
  volume={9},
  pages={179},
  year={2015},
  publisher={Frontiers Media SA}
}
@article{rasal1,
  title={Noncoding transcripts are linked to brain resting-state activity in non-human primates},
  author={Wang, Wei and Bo, Tingting and Zhang, Ge and Li, Jie and Ma, Junjie and Ma, Liangxiao and Hu, Ganlu and Tong, Huige and Lv, Qian and Araujo, Daniel J and others},
  journal={Cell Reports},
  volume={42},
  number={6},
  year={2023},
  publisher={Elsevier}
}
@article{ji2021dnabert,
  title={DNABERT: pre-trained Bidirectional Encoder Representations from Transformers model for DNA-language in genome},
  author={Ji, Yanrong and Zhou, Zhihan and Liu, Han and Davuluri, Ramana V},
  journal={Bioinformatics},
  volume={37},
  number={15},
  pages={2112--2120},
  year={2021},
  publisher={Oxford University Press}
}
@article{dalla2023nucleotide,
  title={The nucleotide transformer: Building and evaluating robust foundation models for human genomics},
  author={Dalla-Torre, Hugo and Gonzalez, Liam and Mendoza-Revilla, Javier and Carranza, Nicolas Lopez and Grzywaczewski, Adam Henryk and Oteri, Francesco and Dallago, Christian and Trop, Evan and de Almeida, Bernardo P and Sirelkhatim, Hassan and others},
  journal={bioRxiv},
  pages={2023--01},
  year={2023},
  publisher={Cold Spring Harbor Laboratory}
}
@article{nguyen2023hyenadna,
  title={Hyenadna: Long-range genomic sequence modeling at single nucleotide resolution},
  author={Nguyen, Eric and Poli, Michael and Faizi, Marjan and Thomas, Armin and Birch-Sykes, Callum and Wornow, Michael and Patel, Aman and Rabideau, Clayton and Massaroli, Stefano and Bengio, Yoshua and others},
  journal={arXiv preprint arXiv:2306.15794},
  year={2023}
}
@article{theodoris2023transfer,
  title={Transfer learning enables predictions in network biology},
  author={Theodoris, Christina V and Xiao, Ling and Chopra, Anant and Chaffin, Mark D and Al Sayed, Zeina R and Hill, Matthew C and Mantineo, Helene and Brydon, Elizabeth M and Zeng, Zexian and Liu, X Shirley and others},
  journal={Nature},
  pages={1--9},
  year={2023},
  publisher={Nature Publishing Group UK London}
}
@article{cui2023scgpt,
  title={scgpt: Towards building a foundation model for single-cell multi-omics using generative ai},
  author={Cui, Haotian and Wang, Chloe and Maan, Hassaan and Pang, Kuan and Luo, Fengning and Wang, Bo},
  journal={bioRxiv},
  pages={2023--04},
  year={2023},
  publisher={Cold Spring Harbor Laboratory}
}
